# Supplementary material for: Tailoring luminescent oxygen sensitivity via structural design and its application in pressure-induced emission enhancement
Source: Chem Sci. 2025 Sep 15;16(40):18799–805. doi: 10.1039/d5sc05999b (PMC12434614; doi:10.1039/d5sc05999b)
Supplement: SC-016-D5SC05999B-s002 [file SC-016-D5SC05999B-s002.cif]

# Supplementary Information (SI) for Chemical Science.
# This journal is © The Royal Society of Chemistry 2025

####################################################################### 
# 
# This file contains crystal structure data downloaded from the 
# Cambridge Structural Database (CSD) hosted by the Cambridge 
# Crystallographic Data Centre (CCDC).
# 
# Full information about CCDC data access policies and citation 
# guidelines are available at http://www.ccdc.cam.ac.uk/access/V1 
# 
# Audit and citation data items may have been added by the CCDC. 
# Please retain this information to preserve the provenance of 
# this file and to allow appropriate attribution of the data. 
# 
#######################################################################

data_exp_5509_auto
_database_code_depnum_ccdc_archive 'CCDC 2473355'
loop_
_audit_author_name
_audit_author_address
'hongjin zhang'
;WUYI University
China
;
_audit_update_record             
;
2025-07-16 deposited with the CCDC.	2025-09-08 downloaded from the CCDC.
;
_audit_creation_date             2025-07-16
_audit_creation_method           
;
Olex2 1.5
(compiled 2025.07.13 svn.rb7424aed for OlexSys, GUI svn.r7308)
;
_shelx_SHELXL_version_number     2019/3
_chemical_name_common            ?
_chemical_name_systematic        ?
_chemical_formula_moiety         'C52 H42 Cu2 I2 N2 P2, 0.333(C2 H8 O2)'
_chemical_formula_sum            'C52.67 H45 Cu2 I2 N2 O0.67 P2'
_chemical_formula_weight         1159.48
_chemical_melting_point          ?
loop_
_atom_type_symbol
_atom_type_description
_atom_type_scat_dispersion_real
_atom_type_scat_dispersion_imag
_atom_type_scat_source
C C 0.0181 0.0091 'International Tables Vol C Tables 4.2.6.8 and 6.1.1.4'
H H 0.0000 0.0000 'International Tables Vol C Tables 4.2.6.8 and 6.1.1.4'
Cu Cu -1.9646 0.5888 'International Tables Vol C Tables 4.2.6.8 and 6.1.1.4'
I I -0.3257 6.8362 'International Tables Vol C Tables 4.2.6.8 and 6.1.1.4'
N N 0.0311 0.0180 'International Tables Vol C Tables 4.2.6.8 and 6.1.1.4'
O O 0.0492 0.0322 'International Tables Vol C Tables 4.2.6.8 and 6.1.1.4'
P P 0.2955 0.4335 'International Tables Vol C Tables 4.2.6.8 and 6.1.1.4'

_shelx_space_group_comment       
;
The symmetry employed for this shelxl refinement is uniquely defined
by the following loop, which should always be used as a source of
symmetry information in preference to the above space-group names.
They are only intended as comments.
;
_space_group_crystal_system      triclinic
_space_group_IT_number           2
_space_group_name_H-M_alt        'P -1'
_space_group_name_Hall           '-P 1'
loop_
_space_group_symop_operation_xyz
'x, y, z'
'-x, -y, -z'

_cell_length_a                   9.34250(10)
_cell_length_b                   12.0825(2)
_cell_length_c                   12.1874(2)
_cell_angle_alpha                109.6510(10)
_cell_angle_beta                 99.3470(10)
_cell_angle_gamma                100.8680(10)
_cell_volume                     1233.85(3)
_cell_formula_units_Z            1
_cell_measurement_reflns_used    10256
_cell_measurement_temperature    297.12(10)
_cell_measurement_theta_max      77.2560
_cell_measurement_theta_min      3.9670
_shelx_estimated_absorpt_T_max   0.719
_shelx_estimated_absorpt_T_min   0.590
_exptl_absorpt_coefficient_mu    11.785
_exptl_absorpt_correction_T_max  1.00000
_exptl_absorpt_correction_T_min  0.45490
_exptl_absorpt_correction_type   multi-scan
_exptl_absorpt_process_details   
;
CrysAlisPro 1.171.41.122a (Rigaku Oxford Diffraction, 2021)
Empirical absorption correction using spherical harmonics,
implemented in SCALE3 ABSPACK scaling algorithm.
;
_exptl_absorpt_special_details   ?
_exptl_crystal_colour            'clear light yellow'
_exptl_crystal_colour_lustre     clear
_exptl_crystal_colour_modifier   light
_exptl_crystal_colour_primary    yellow
_exptl_crystal_density_diffrn    1.560
_exptl_crystal_density_meas      ?
_exptl_crystal_density_method    ?
_exptl_crystal_description       plate
_exptl_crystal_F_000             574
_exptl_crystal_size_max          0.05
_exptl_crystal_size_mid          0.03
_exptl_crystal_size_min          0.03
_exptl_transmission_factor_max   ?
_exptl_transmission_factor_min   ?
_diffrn_reflns_av_R_equivalents  0.0499
_diffrn_reflns_av_unetI/netI     0.0467
_diffrn_reflns_Laue_measured_fraction_full 0.999
_diffrn_reflns_Laue_measured_fraction_max 0.999
_diffrn_reflns_limit_h_max       10
_diffrn_reflns_limit_h_min       -11
_diffrn_reflns_limit_k_max       14
_diffrn_reflns_limit_k_min       -14
_diffrn_reflns_limit_l_max       14
_diffrn_reflns_limit_l_min       -14
_diffrn_reflns_number            14187
_diffrn_reflns_point_group_measured_fraction_full 0.999
_diffrn_reflns_point_group_measured_fraction_max 0.999
_diffrn_reflns_theta_full        66.600
_diffrn_reflns_theta_max         66.600
_diffrn_reflns_theta_min         3.972
_diffrn_ambient_environment      air
_diffrn_ambient_temperature      297.12(10)
_diffrn_detector                 'Hybrid Pixel Array Detector'
_diffrn_detector_area_resol_mean 10.0000
_diffrn_detector_type            HyPix
_diffrn_measured_fraction_theta_full 0.999
_diffrn_measured_fraction_theta_max 0.999
_diffrn_measurement_details      
;
List of Runs (angles in degrees, time in seconds):

  # Type    Start    End  Width  t~exp~   \w     \q     \k     \f   Frames
#--------------------------------------------------------------------------
  1  \w     37.00  93.00   0.50    0.11    --  108.86   0.00 150.00  112
  2  \w    132.00 175.00   0.50    0.11    --  108.86   0.00 150.00   86
  3  \w    146.00 172.00   0.50    0.11    --  108.86  19.00-150.00   52
  4  \w     96.00 132.00   0.50    0.11    --  108.86  19.00-150.00   72
  5  \w    -74.00  24.00   0.50    0.05    --  -48.55  88.00 -97.00  196
  6  \w    -85.00 -35.00   0.50    0.11    --  -91.75  88.00 -97.00  100
  7  \w   -156.00 -96.00   0.50    0.11    --  -91.75   0.00 -90.00  120
  8  \w    -62.00 -34.00   0.50    0.11    --  -91.75   0.00 -90.00   56
  9  \w    -26.00  26.00   0.50    0.05    --  -48.55  19.00-180.00  104
 10  \w     66.00  95.00   0.50    0.11    --  108.86 -88.00 145.00   58
 11  \w     41.00 103.00   0.50    0.11    --  108.86 -99.00 -30.00  124
 12  \w     39.00 110.00   0.50    0.11    --  108.86-125.00 -30.00  142
 13  \w     87.00 112.00   0.50    0.11    --  108.86-125.00 -60.00   50
 14  \w     40.00  81.00   0.50    0.11    --  108.86-125.00 -60.00   82
 15  \w     54.00 111.00   0.50    0.11    --  108.86-125.00-120.00  114
 16  \w     44.00  94.00   0.50    0.11    --  108.86 -99.00   0.00  100
 17  \w     75.00 100.00   0.50    0.11    --  108.86 -99.00  30.00   50
 18  \w     36.00 104.00   0.50    0.11    --  108.86 -99.00  60.00  136
 19  \w     36.00  64.00   0.50    0.11    --  108.86 -99.00  90.00   56
 20  \w     72.00 105.00   0.50    0.11    --  108.86 -99.00  90.00   66
 21  \w     53.00  90.00   0.50    0.11    --  108.86 -99.00 120.00   74
 22  \w    -18.00  66.00   0.50    0.05    --   48.55 -88.00 145.00  168
 23  \w     36.00  92.00   0.50    0.11    --  108.86 -77.00 150.00  112
 24  \w     38.00  64.00   0.50    0.11    --  108.86 -57.00  60.00   52
 25  \w     41.00  66.00   0.50    0.11    --  108.86 -57.00 -60.00   50
 26  \w     37.00  62.00   0.50    0.11    --  108.86 -57.00 -90.00   50
 27  \w     38.00  63.00   0.50    0.11    --  108.86 -57.00-150.00   50
 28  \w     37.00  66.00   0.50    0.11    --  108.86 -57.00-180.00   58
 29  \w    -15.00  10.00   0.50    0.05    --   48.55 -19.00-120.00   50
 30  \w    -23.00   8.00   0.50    0.05    --   48.55 -38.00-180.00   62
 31  \w     12.00  42.00   0.50    0.05    --   48.55 -38.00-180.00   60
 32  \w    142.00 178.00   0.50    0.11    --  108.86  88.00 -97.00   72
 33  \w    112.00 139.00   0.50    0.11    --  108.86  88.00 -97.00   54
 34  \w   -107.00 -35.00   0.50    0.05    --  -48.55 -38.00   0.00  144
 35  \w   -132.00 -86.00   0.50    0.11    --  -91.75 -99.00-120.00   92
 36  \w   -159.00-134.00   0.50    0.11    --  -91.75 -99.00-120.00   50
 37  \w   -157.00 -78.00   0.50    0.11    --  -91.75 -38.00   0.00  158
 38  \w   -106.00 -73.00   0.50    0.05    --  -48.55-125.00   0.00   66
 39  \w   -144.00 -93.00   0.50    0.11    --  -91.75 -99.00 120.00  102
 40  \w   -124.00 -79.00   0.50    0.11    --  -91.75 -88.00 145.00   90
;
_diffrn_measurement_device       'four-circle diffractometer'
_diffrn_measurement_device_type  'XtaLAB Synergy, Dualflex, HyPix'
_diffrn_measurement_method       '\w scans'
_diffrn_orient_matrix_type       
'CrysAlisPro convention (1999,Acta A55,543-557)'
_diffrn_orient_matrix_UB_11      -0.0390586000
_diffrn_orient_matrix_UB_12      0.0289499000
_diffrn_orient_matrix_UB_13      -0.1133512000
_diffrn_orient_matrix_UB_21      0.1162625000
_diffrn_orient_matrix_UB_22      -0.0635190000
_diffrn_orient_matrix_UB_23      -0.0514083000
_diffrn_orient_matrix_UB_31      -0.1222248000
_diffrn_orient_matrix_UB_32      -0.1216755000
_diffrn_orient_matrix_UB_33      -0.0605545000
_diffrn_oxdiff_digest_hkl        
;
0137b9b6d911991d53aedb3b3371459795d557
;
_diffrn_radiation_monochromator  mirror
_diffrn_radiation_probe          x-ray
_diffrn_radiation_type           'Cu K\a'
_diffrn_radiation_wavelength     1.54184
_diffrn_source                   'micro-focus sealed X-ray tube'
_diffrn_source_type              'PhotonJet (Cu) X-ray Source'
_reflns_Friedel_coverage         0.000
_reflns_Friedel_fraction_full    .
_reflns_Friedel_fraction_max     .
_reflns_number_gt                4175
_reflns_number_total             4373
_reflns_odcompleteness_completeness 99.86
_reflns_odcompleteness_iscentric 1
_reflns_odcompleteness_theta     66.97
_reflns_special_details          
;
 Reflections were merged by SHELXL according to the crystal
 class for the calculation of statistics and refinement.
 
 _reflns_Friedel_fraction is defined as the number of unique
 Friedel pairs measured divided by the number that would be
 possible theoretically, ignoring centric projections and
 systematic absences.
;
_reflns_threshold_expression     'I > 2\s(I)'
_computing_cell_refinement       'CrysAlisPro 1.171.41.122a (Rigaku OD, 2021)'
_computing_data_collection       'CrysAlisPro 1.171.41.122a (Rigaku OD, 2021)'
_computing_data_reduction        'CrysAlisPro 1.171.41.122a (Rigaku OD, 2021)'
_computing_molecular_graphics    'Olex2 1.5 (Dolomanov et al., 2009)'
_computing_publication_material  'Olex2 1.5 (Dolomanov et al., 2009)'
_computing_structure_refinement  'SHELXL 2019/3 (Sheldrick, 2015)'
_computing_structure_solution    'SHELXT 2018/2 (Sheldrick, 2018)'
_refine_diff_density_max         0.585
_refine_diff_density_min         -0.533
_refine_diff_density_rms         0.095
_refine_ls_extinction_coef       .
_refine_ls_extinction_method     none
_refine_ls_goodness_of_fit_ref   1.078
_refine_ls_hydrogen_treatment    mixed
_refine_ls_matrix_type           full
_refine_ls_number_parameters     294
_refine_ls_number_reflns         4373
_refine_ls_number_restraints     2
_refine_ls_R_factor_all          0.0319
_refine_ls_R_factor_gt           0.0308
_refine_ls_restrained_S_all      1.082
_refine_ls_shift/su_max          0.040
_refine_ls_shift/su_mean         0.002
_refine_ls_structure_factor_coef Fsqd
_refine_ls_weighting_details     
'w=1/[\s^2^(Fo^2^)+(0.0484P)^2^+0.0280P] where P=(Fo^2^+2Fc^2^)/3'
_refine_ls_weighting_scheme      calc
_refine_ls_wR_factor_gt          0.0836
_refine_ls_wR_factor_ref         0.0845
_refine_special_details          ?
_olex2_refinement_description    
;
1. Fixed Uiso
 At 1.2 times of:
  All C(H) groups
 At 1.5 times of:
  All C(H,H,H) groups
2. Restrained distances
 O1-C1
 1.4 with sigma of 0.02
 O1-H1
 1 with sigma of 0.02
3. Others
 Fixed Sof: O1(0.333333) C1(0.333333) H1A(0.333333) H1B(0.333333)
 H1C(0.333333) H1(0.333333)
4.a Aromatic/amide H refined with riding coordinates:
 C009(H009), C00B(H00B), C00C(H00C), C00D(H00D), C00E(H00E), C00F(H00F),
 C00G(H00G), C00H(H00H), C00I(H00I), C00J(H00J), C00K(H00K), C00L(H00L),
 C00M(H00M), C00N(H00N), C00O(H00O), C00P(H00P), C00Q(H00Q), C00R(H00R),
 C00S(H00S), C00T(H00T), C00U(H00U)
4.b Idealised Me refined as rotating group:
 C1(H1A,H1B,H1C)
;
_atom_sites_solution_hydrogens   mixed
_atom_sites_solution_primary     dual
_atom_sites_solution_secondary   ?
loop_
_atom_site_label
_atom_site_type_symbol
_atom_site_fract_x
_atom_site_fract_y
_atom_site_fract_z
_atom_site_U_iso_or_equiv
_atom_site_adp_type
_atom_site_occupancy
_atom_site_site_symmetry_order
_atom_site_calc_flag
_atom_site_refinement_flags_posn
_atom_site_refinement_flags_adp
_atom_site_refinement_flags_occupancy
_atom_site_disorder_assembly
_atom_site_disorder_group
I001 I -0.13602(2) 0.10522(2) 0.43680(2) 0.03580(10) Uani 1 1 d . . . . .
Cu02 Cu 0.14036(5) 0.11528(4) 0.54496(4) 0.03613(13) Uani 1 1 d . . . . .
P003 P 0.24396(8) 0.26855(6) 0.72242(7) 0.02963(17) Uani 1 1 d . . . . .
N004 N 0.2510(3) 0.1010(2) 0.4093(2) 0.0360(6) Uani 1 1 d . . . . .
C005 C 0.4444(4) 0.2822(3) 0.7693(3) 0.0352(7) Uani 1 1 d . . . . .
C006 C 0.3841(3) 0.0617(3) 0.2127(3) 0.0313(6) Uani 1 1 d . . . . .
C007 C 0.4447(3) 0.0319(3) 0.1043(3) 0.0312(6) Uani 1 1 d . . . . .
C008 C 0.2426(4) 0.4215(3) 0.7264(3) 0.0376(7) Uani 1 1 d . . . . .
C009 C 0.3623(4) 0.0264(3) -0.0046(3) 0.0378(7) Uani 1 1 d . . . . .
H009 H 0.269401 0.044123 -0.008448 0.045 Uiso 1 1 calc R U . . .
C00A C 0.1698(3) 0.2650(3) 0.8516(3) 0.0330(6) Uani 1 1 d . . . . .
C00B C 0.4173(3) 0.0118(3) 0.2983(3) 0.0369(7) Uani 1 1 d . . . . .
H00B H 0.485472 -0.035697 0.291771 0.044 Uiso 1 1 calc R U . . .
C00C C 0.5834(4) 0.0051(3) 0.1070(3) 0.0371(7) Uani 1 1 d . . . . .
H00C H 0.640466 0.008457 0.178601 0.045 Uiso 1 1 calc R U . . .
C00D C 0.3490(4) 0.0331(3) 0.3931(3) 0.0399(7) Uani 1 1 d . . . . .
H00D H 0.372550 -0.001913 0.448670 0.048 Uiso 1 1 calc R U . . .
C00E C 0.0756(4) 0.1567(3) 0.8426(3) 0.0401(7) Uani 1 1 d . . . . .
H00E H 0.052974 0.087749 0.772480 0.048 Uiso 1 1 calc R U . . .
C00F C 0.2228(4) 0.1525(3) 0.3294(3) 0.0416(7) Uani 1 1 d . . . . .
H00F H 0.157244 0.202194 0.340270 0.050 Uiso 1 1 calc R U . . .
C00G C 0.5276(4) 0.2848(3) 0.6852(3) 0.0457(8) Uani 1 1 d . . . . .
H00G H 0.480025 0.279341 0.609641 0.055 Uiso 1 1 calc R U . . .
C00H C 0.5172(4) 0.2883(3) 0.8803(3) 0.0454(8) Uani 1 1 d . . . . .
H00H H 0.463443 0.286428 0.937785 0.054 Uiso 1 1 calc R U . . .
C00I C 0.2856(4) 0.1360(3) 0.2315(3) 0.0405(7) Uani 1 1 d . . . . .
H00I H 0.262221 0.174106 0.178689 0.049 Uiso 1 1 calc R U . . .
C00J C 0.0151(4) 0.1516(4) 0.9387(4) 0.0502(9) Uani 1 1 d . . . . .
H00J H -0.046830 0.078758 0.932568 0.060 Uiso 1 1 calc R U . . .
C00K C 0.3671(5) 0.5212(3) 0.7812(4) 0.0535(10) Uani 1 1 d . . . . .
H00K H 0.456654 0.512768 0.819432 0.064 Uiso 1 1 calc R U . . .
C00L C 0.2004(5) 0.3662(3) 0.9569(3) 0.0536(10) Uani 1 1 d . . . . .
H00L H 0.263031 0.439397 0.964587 0.064 Uiso 1 1 calc R U . . .
C00M C 0.6712(5) 0.2972(4) 0.9065(4) 0.0593(11) Uani 1 1 d . . . . .
H00M H 0.718887 0.300069 0.980947 0.071 Uiso 1 1 calc R U . . .
C00N C 0.0462(5) 0.2530(4) 1.0423(4) 0.0544(10) Uani 1 1 d . . . . .
H00N H 0.004773 0.249295 1.105852 0.065 Uiso 1 1 calc R U . . .
C00O C 0.6808(4) 0.2953(4) 0.7126(4) 0.0581(10) Uani 1 1 d . . . . .
H00O H 0.735420 0.298132 0.655774 0.070 Uiso 1 1 calc R U . . .
C00P C 0.7524(4) 0.3017(4) 0.8234(5) 0.0621(11) Uani 1 1 d . . . . .
H00P H 0.855215 0.309000 0.841663 0.075 Uiso 1 1 calc R U . . .
C00Q C 0.1096(5) 0.4377(4) 0.6724(5) 0.0660(12) Uani 1 1 d . . . . .
H00Q H 0.025155 0.371855 0.635455 0.079 Uiso 1 1 calc R U . . .
C00R C 0.1383(6) 0.3592(4) 1.0511(4) 0.0644(12) Uani 1 1 d . . . . .
H00R H 0.159854 0.427952 1.121310 0.077 Uiso 1 1 calc R U . . .
C00S C 0.3570(6) 0.6335(4) 0.7786(5) 0.0730(14) Uani 1 1 d . . . . .
H00S H 0.441066 0.699722 0.814256 0.088 Uiso 1 1 calc R U . . .
C00T C 0.2261(8) 0.6486(4) 0.7246(5) 0.0825(16) Uani 1 1 d . . . . .
H00T H 0.221758 0.724275 0.723020 0.099 Uiso 1 1 calc R U . . .
C00U C 0.1021(8) 0.5524(5) 0.6733(5) 0.0889(18) Uani 1 1 d . . . . .
H00U H 0.012042 0.563083 0.638631 0.107 Uiso 1 1 calc R U . . .
O1 O 0.568(2) 0.5147(15) 0.5313(15) 0.098(5) Uani 0.3333 1 d D . P . .
C1 C 0.697(3) 0.542(2) 0.604(2) 0.126(10) Uani 0.3333 1 d D . P . .
H1A H 0.758438 0.493773 0.565752 0.190 Uiso 0.3333 1 calc R U P . .
H1B H 0.682925 0.525268 0.674273 0.190 Uiso 0.3333 1 calc R U P . .
H1C H 0.744848 0.626641 0.627950 0.190 Uiso 0.3333 1 calc R U P . .
H1 H 0.480(7) 0.450(6) 0.473(7) 0.00(2) Uiso 0.3333 1 d D . P . .

loop_
_atom_site_aniso_label
_atom_site_aniso_U_11
_atom_site_aniso_U_22
_atom_site_aniso_U_33
_atom_site_aniso_U_23
_atom_site_aniso_U_13
_atom_site_aniso_U_12
I001 0.03494(13) 0.03433(13) 0.03712(14) 0.01267(9) 0.00715(9) 0.00975(8)
Cu02 0.0391(3) 0.0377(2) 0.0275(2) 0.00665(19) 0.01100(19) 0.00899(19)
P003 0.0318(4) 0.0253(3) 0.0279(4) 0.0061(3) 0.0079(3) 0.0056(3)
N004 0.0383(14) 0.0399(14) 0.0293(13) 0.0109(11) 0.0120(11) 0.0098(11)
C005 0.0355(15) 0.0261(14) 0.0401(17) 0.0079(13) 0.0085(13) 0.0082(12)
C006 0.0306(14) 0.0329(14) 0.0273(15) 0.0090(12) 0.0095(12) 0.0032(11)
C007 0.0355(15) 0.0297(14) 0.0276(14) 0.0101(12) 0.0111(12) 0.0055(11)
C008 0.0504(18) 0.0302(15) 0.0339(16) 0.0108(13) 0.0159(14) 0.0122(13)
C009 0.0329(15) 0.0508(18) 0.0356(17) 0.0195(15) 0.0135(13) 0.0148(13)
C00A 0.0319(14) 0.0350(15) 0.0299(15) 0.0096(13) 0.0081(12) 0.0085(12)
C00B 0.0351(16) 0.0480(17) 0.0341(16) 0.0167(14) 0.0154(13) 0.0176(13)
C00C 0.0356(16) 0.0509(18) 0.0270(15) 0.0164(14) 0.0080(12) 0.0125(13)
C00D 0.0409(17) 0.0542(19) 0.0356(17) 0.0229(15) 0.0162(14) 0.0213(14)
C00E 0.0412(17) 0.0356(16) 0.0391(18) 0.0094(14) 0.0119(14) 0.0071(13)
C00F 0.0461(18) 0.0400(16) 0.0463(19) 0.0180(15) 0.0214(15) 0.0168(14)
C00G 0.0396(18) 0.0470(19) 0.046(2) 0.0122(16) 0.0136(15) 0.0088(14)
C00H 0.0447(18) 0.0418(18) 0.044(2) 0.0109(15) 0.0070(15) 0.0119(14)
C00I 0.0511(19) 0.0460(18) 0.0407(18) 0.0260(15) 0.0225(15) 0.0223(15)
C00J 0.052(2) 0.053(2) 0.051(2) 0.0235(18) 0.0226(17) 0.0087(16)
C00K 0.057(2) 0.0352(18) 0.062(3) 0.0144(17) 0.0148(19) 0.0048(16)
C00L 0.069(2) 0.0400(18) 0.0374(19) 0.0016(15) 0.0194(17) 0.0011(17)
C00M 0.047(2) 0.062(2) 0.062(3) 0.016(2) -0.0021(19) 0.0212(18)
C00N 0.060(2) 0.074(3) 0.042(2) 0.028(2) 0.0253(18) 0.026(2)
C00O 0.045(2) 0.057(2) 0.070(3) 0.017(2) 0.027(2) 0.0118(17)
C00P 0.0376(19) 0.058(2) 0.080(3) 0.014(2) 0.008(2) 0.0140(17)
C00Q 0.067(3) 0.040(2) 0.078(3) 0.014(2) -0.004(2) 0.0184(18)
C00R 0.089(3) 0.058(2) 0.036(2) 0.0027(17) 0.024(2) 0.015(2)
C00S 0.094(4) 0.033(2) 0.085(3) 0.020(2) 0.025(3) 0.005(2)
C00T 0.134(5) 0.040(2) 0.077(3) 0.026(2) 0.018(3) 0.031(3)
C00U 0.112(4) 0.063(3) 0.088(4) 0.021(3) -0.001(3) 0.052(3)
O1 0.125(11) 0.081(9) 0.120(14) 0.055(11) 0.077(11) 0.026(12)
C1 0.16(2) 0.078(13) 0.19(3) 0.071(17) 0.10(2) 0.044(15)

_geom_special_details            
;
 All esds (except the esd in the dihedral angle between two l.s. planes)
 are estimated using the full covariance matrix.  The cell esds are taken
 into account individually in the estimation of esds in distances, angles
 and torsion angles; correlations between esds in cell parameters are only
 used when they are defined by crystal symmetry.  An approximate (isotropic)
 treatment of cell esds is used for estimating esds involving l.s. planes.
;
loop_
_geom_bond_atom_site_label_1
_geom_bond_atom_site_label_2
_geom_bond_distance
_geom_bond_site_symmetry_2
_geom_bond_publ_flag
I001 Cu02 2.6623(5) . ?
I001 Cu02 2.7404(5) 2_556 ?
Cu02 P003 2.2347(8) . ?
Cu02 N004 2.065(3) . ?
P003 C005 1.826(3) . ?
P003 C008 1.834(3) . ?
P003 C00A 1.830(3) . ?
N004 C00D 1.336(4) . ?
N004 C00F 1.337(5) . ?
C005 C00G 1.388(5) . ?
C005 C00H 1.383(5) . ?
C006 C007 1.482(4) . ?
C006 C00B 1.392(5) . ?
C006 C00I 1.395(5) . ?
C007 C009 1.395(5) . ?
C007 C00C 1.391(5) . ?
C008 C00K 1.388(5) . ?
C008 C00Q 1.389(6) . ?
C009 H009 0.9300 . ?
C009 C00C 1.385(5) 2_655 ?
C00A C00E 1.392(5) . ?
C00A C00L 1.385(5) . ?
C00B H00B 0.9300 . ?
C00B C00D 1.382(5) . ?
C00C H00C 0.9300 . ?
C00D H00D 0.9300 . ?
C00E H00E 0.9300 . ?
C00E C00J 1.395(5) . ?
C00F H00F 0.9300 . ?
C00F C00I 1.386(5) . ?
C00G H00G 0.9300 . ?
C00G C00O 1.387(6) . ?
C00H H00H 0.9300 . ?
C00H C00M 1.397(6) . ?
C00I H00I 0.9300 . ?
C00J H00J 0.9300 . ?
C00J C00N 1.374(6) . ?
C00K H00K 0.9300 . ?
C00K C00S 1.388(6) . ?
C00L H00L 0.9300 . ?
C00L C00R 1.387(6) . ?
C00M H00M 0.9300 . ?
C00M C00P 1.370(7) . ?
C00N H00N 0.9300 . ?
C00N C00R 1.364(6) . ?
C00O H00O 0.9300 . ?
C00O C00P 1.376(7) . ?
C00P H00P 0.9300 . ?
C00Q H00Q 0.9300 . ?
C00Q C00U 1.398(6) . ?
C00R H00R 0.9300 . ?
C00S H00S 0.9300 . ?
C00S C00T 1.365(8) . ?
C00T H00T 0.9300 . ?
C00T C00U 1.361(9) . ?
C00U H00U 0.9300 . ?
O1 O1 1.29(4) 2_666 ?
O1 C1 1.284(18) . ?
O1 H1 0.68(8) 2_666 ?
O1 H1 1.00(2) . ?
C1 H1A 0.9600 . ?
C1 H1B 0.9600 . ?
C1 H1C 0.9600 . ?

loop_
_geom_angle_atom_site_label_1
_geom_angle_atom_site_label_2
_geom_angle_atom_site_label_3
_geom_angle
_geom_angle_site_symmetry_1
_geom_angle_site_symmetry_3
_geom_angle_publ_flag
Cu02 I001 Cu02 72.039(16) . 2_556 ?
I001 Cu02 I001 107.961(16) . 2_556 ?
P003 Cu02 I001 111.18(3) . 2_556 ?
P003 Cu02 I001 116.21(3) . . ?
N004 Cu02 I001 102.02(8) . . ?
N004 Cu02 I001 99.66(8) . 2_556 ?
N004 Cu02 P003 118.09(8) . . ?
C005 P003 Cu02 110.78(10) . . ?
C005 P003 C008 102.31(15) . . ?
C005 P003 C00A 104.94(15) . . ?
C008 P003 Cu02 116.11(11) . . ?
C00A P003 Cu02 118.50(10) . . ?
C00A P003 C008 102.42(14) . . ?
C00D N004 Cu02 120.9(2) . . ?
C00D N004 C00F 116.6(3) . . ?
C00F N004 Cu02 122.5(2) . . ?
C00G C005 P003 116.5(3) . . ?
C00H C005 P003 125.0(3) . . ?
C00H C005 C00G 118.5(3) . . ?
C00B C006 C007 121.3(3) . . ?
C00B C006 C00I 116.6(3) . . ?
C00I C006 C007 122.1(3) . . ?
C009 C007 C006 120.9(3) . . ?
C00C C007 C006 121.1(3) . . ?
C00C C007 C009 118.0(3) . . ?
C00K C008 P003 123.3(3) . . ?
C00K C008 C00Q 118.8(3) . . ?
C00Q C008 P003 117.9(3) . . ?
C007 C009 H009 119.5 . . ?
C00C C009 C007 121.0(3) 2_655 . ?
C00C C009 H009 119.5 2_655 . ?
C00E C00A P003 118.6(2) . . ?
C00L C00A P003 122.9(3) . . ?
C00L C00A C00E 118.5(3) . . ?
C006 C00B H00B 120.0 . . ?
C00D C00B C006 119.9(3) . . ?
C00D C00B H00B 120.0 . . ?
C007 C00C H00C 119.5 . . ?
C009 C00C C007 121.0(3) 2_655 . ?
C009 C00C H00C 119.5 2_655 . ?
N004 C00D C00B 123.6(3) . . ?
N004 C00D H00D 118.2 . . ?
C00B C00D H00D 118.2 . . ?
C00A C00E H00E 120.0 . . ?
C00A C00E C00J 120.0(3) . . ?
C00J C00E H00E 120.0 . . ?
N004 C00F H00F 118.1 . . ?
N004 C00F C00I 123.8(3) . . ?
C00I C00F H00F 118.1 . . ?
C005 C00G H00G 119.6 . . ?
C00O C00G C005 120.7(4) . . ?
C00O C00G H00G 119.6 . . ?
C005 C00H H00H 119.8 . . ?
C005 C00H C00M 120.4(4) . . ?
C00M C00H H00H 119.8 . . ?
C006 C00I H00I 120.3 . . ?
C00F C00I C006 119.4(3) . . ?
C00F C00I H00I 120.3 . . ?
C00E C00J H00J 119.6 . . ?
C00N C00J C00E 120.7(3) . . ?
C00N C00J H00J 119.6 . . ?
C008 C00K H00K 120.2 . . ?
C00S C00K C008 119.6(4) . . ?
C00S C00K H00K 120.2 . . ?
C00A C00L H00L 119.8 . . ?
C00A C00L C00R 120.5(4) . . ?
C00R C00L H00L 119.7 . . ?
C00H C00M H00M 119.7 . . ?
C00P C00M C00H 120.5(4) . . ?
C00P C00M H00M 119.7 . . ?
C00J C00N H00N 120.3 . . ?
C00R C00N C00J 119.3(4) . . ?
C00R C00N H00N 120.3 . . ?
C00G C00O H00O 119.8 . . ?
C00P C00O C00G 120.4(4) . . ?
C00P C00O H00O 119.8 . . ?
C00M C00P C00O 119.5(4) . . ?
C00M C00P H00P 120.3 . . ?
C00O C00P H00P 120.3 . . ?
C008 C00Q H00Q 119.8 . . ?
C008 C00Q C00U 120.3(4) . . ?
C00U C00Q H00Q 119.8 . . ?
C00L C00R H00R 119.5 . . ?
C00N C00R C00L 121.0(4) . . ?
C00N C00R H00R 119.5 . . ?
C00K C00S H00S 119.3 . . ?
C00T C00S C00K 121.3(4) . . ?
C00T C00S H00S 119.3 . . ?
C00S C00T H00T 120.1 . . ?
C00U C00T C00S 119.7(4) . . ?
C00U C00T H00T 120.1 . . ?
C00Q C00U H00U 119.9 . . ?
C00T C00U C00Q 120.2(5) . . ?
C00T C00U H00U 119.9 . . ?
O1 O1 H1 32(5) 2_666 . ?
O1 O1 H1 50(4) 2_666 2_666 ?
C1 O1 O1 172(2) . 2_666 ?
C1 O1 H1 148(7) . . ?
C1 O1 H1 130(4) . 2_666 ?
H1 O1 H1 81(8) . 2_666 ?
O1 C1 H1A 109.5 . . ?
O1 C1 H1B 109.5 . . ?
O1 C1 H1C 109.5 . . ?
H1A C1 H1B 109.5 . . ?
H1A C1 H1C 109.5 . . ?
H1B C1 H1C 109.5 . . ?

loop_
_geom_torsion_atom_site_label_1
_geom_torsion_atom_site_label_2
_geom_torsion_atom_site_label_3
_geom_torsion_atom_site_label_4
_geom_torsion
_geom_torsion_site_symmetry_1
_geom_torsion_site_symmetry_2
_geom_torsion_site_symmetry_3
_geom_torsion_site_symmetry_4
_geom_torsion_publ_flag
Cu02 P003 C005 C00G 49.9(3) . . . . ?
Cu02 P003 C005 C00H -129.1(3) . . . . ?
Cu02 P003 C008 C00K -134.1(3) . . . . ?
Cu02 P003 C008 C00Q 46.4(4) . . . . ?
Cu02 P003 C00A C00E 13.8(3) . . . . ?
Cu02 P003 C00A C00L -164.6(3) . . . . ?
Cu02 N004 C00D C00B 174.5(3) . . . . ?
Cu02 N004 C00F C00I -174.3(3) . . . . ?
P003 C005 C00G C00O 179.8(3) . . . . ?
P003 C005 C00H C00M 179.2(3) . . . . ?
P003 C008 C00K C00S 179.1(3) . . . . ?
P003 C008 C00Q C00U 179.7(4) . . . . ?
P003 C00A C00E C00J -178.9(3) . . . . ?
P003 C00A C00L C00R 178.5(4) . . . . ?
N004 C00F C00I C006 0.1(5) . . . . ?
C005 P003 C008 C00K -13.3(4) . . . . ?
C005 P003 C008 C00Q 167.2(3) . . . . ?
C005 P003 C00A C00E -110.4(3) . . . . ?
C005 P003 C00A C00L 71.2(3) . . . . ?
C005 C00G C00O C00P 0.9(6) . . . . ?
C005 C00H C00M C00P 0.9(6) . . . . ?
C006 C007 C009 C00C -178.0(3) . . . 2_655 ?
C006 C007 C00C C009 178.0(3) . . . 2_655 ?
C006 C00B C00D N004 -0.5(5) . . . . ?
C007 C006 C00B C00D -174.5(3) . . . . ?
C007 C006 C00I C00F 174.6(3) . . . . ?
C008 P003 C005 C00G -74.4(3) . . . . ?
C008 P003 C005 C00H 106.6(3) . . . . ?
C008 P003 C00A C00E 143.1(3) . . . . ?
C008 P003 C00A C00L -35.3(3) . . . . ?
C008 C00K C00S C00T 1.0(8) . . . . ?
C008 C00Q C00U C00T 1.5(9) . . . . ?
C009 C007 C00C C009 -0.2(5) . . . 2_655 ?
C00A P003 C005 C00G 178.9(2) . . . . ?
C00A P003 C005 C00H -0.1(3) . . . . ?
C00A P003 C008 C00K 95.2(3) . . . . ?
C00A P003 C008 C00Q -84.3(3) . . . . ?
C00A C00E C00J C00N 0.7(6) . . . . ?
C00A C00L C00R C00N 0.0(7) . . . . ?
C00B C006 C007 C009 147.2(3) . . . . ?
C00B C006 C007 C00C -30.9(4) . . . . ?
C00B C006 C00I C00F -2.3(5) . . . . ?
C00C C007 C009 C00C 0.2(5) . . . 2_655 ?
C00D N004 C00F C00I 1.9(5) . . . . ?
C00E C00A C00L C00R 0.0(6) . . . . ?
C00E C00J C00N C00R -0.6(7) . . . . ?
C00F N004 C00D C00B -1.7(5) . . . . ?
C00G C005 C00H C00M 0.2(5) . . . . ?
C00G C00O C00P C00M 0.2(7) . . . . ?
C00H C005 C00G C00O -1.1(5) . . . . ?
C00H C00M C00P C00O -1.1(7) . . . . ?
C00I C006 C007 C009 -29.6(4) . . . . ?
C00I C006 C007 C00C 152.2(3) . . . . ?
C00I C006 C00B C00D 2.5(5) . . . . ?
C00J C00N C00R C00L 0.3(7) . . . . ?
C00K C008 C00Q C00U 0.2(7) . . . . ?
C00K C00S C00T C00U 0.7(9) . . . . ?
C00L C00A C00E C00J -0.4(5) . . . . ?
C00Q C008 C00K C00S -1.4(6) . . . . ?
C00S C00T C00U C00Q -1.9(10) . . . . ?

_shelx_res_file                  
;
TITL exp_5509_auto_a.res in P-1
    exp_5509_auto.res
    created by SHELXL-2019/3 at 22:28:31 on 16-Jul-2025
REM Old TITL exp_5509_auto_a.res in P-1
REM SHELXT solution in P-1: R1 0.067, Rweak 0.011, Alpha 0.058
REM <I/s> 0.000 for 0 systematic absences, Orientation as input
REM Formula found by SHELXT: C25 Cu I N3 P
CELL 1.54184 9.3425 12.0825 12.1874 109.651 99.347 100.868
ZERR 1 0.0001 0.0002 0.0002 0.001 0.001 0.001
LATT 1
SFAC C H Cu I N O P
UNIT 52.67 45 2 2 2 0.67 2
DFIX 1.4 O1 C1
DFIX 1 O1 H1

L.S. 1 0 0
PLAN  2
SIZE 0.03 0.05 0.03
TEMP 24
CONF
list 4
MORE -1
BOND $H
fmap 2 53
acta
SHEL 0.84 999
REM <olex2.extras>
REM <HklSrc "%.\\exp_5509_auto.hkl">
REM </olex2.extras>

WGHT    0.048400    0.028000
FVAR       0.48441
I001  4   -0.136021    0.105215    0.436796    11.00000    0.03494    0.03433 =
         0.03712    0.01267    0.00715    0.00975
CU02  3    0.140361    0.115284    0.544955    11.00000    0.03910    0.03773 =
         0.02753    0.00665    0.01100    0.00899
P003  7    0.243955    0.268548    0.722417    11.00000    0.03184    0.02532 =
         0.02794    0.00611    0.00794    0.00557
N004  5    0.251000    0.101026    0.409298    11.00000    0.03827    0.03993 =
         0.02931    0.01088    0.01202    0.00976
C005  1    0.444409    0.282228    0.769350    11.00000    0.03548    0.02612 =
         0.04008    0.00794    0.00852    0.00816
C006  1    0.384076    0.061748    0.212679    11.00000    0.03058    0.03288 =
         0.02726    0.00897    0.00955    0.00319
C007  1    0.444696    0.031889    0.104268    11.00000    0.03549    0.02965 =
         0.02763    0.01009    0.01105    0.00546
C008  1    0.242625    0.421456    0.726385    11.00000    0.05042    0.03025 =
         0.03389    0.01084    0.01590    0.01216
C009  1    0.362281    0.026369   -0.004575    11.00000    0.03294    0.05085 =
         0.03562    0.01947    0.01354    0.01477
AFIX  43
H009  2    0.269401    0.044123   -0.008448    11.00000   -1.20000
AFIX   0
C00A  1    0.169786    0.265015    0.851606    11.00000    0.03189    0.03501 =
         0.02990    0.00963    0.00813    0.00845
C00B  1    0.417350    0.011845    0.298330    11.00000    0.03505    0.04798 =
         0.03413    0.01668    0.01543    0.01759
AFIX  43
H00B  2    0.485472   -0.035697    0.291771    11.00000   -1.20000
AFIX   0
C00C  1    0.583390    0.005140    0.106989    11.00000    0.03561    0.05088 =
         0.02695    0.01642    0.00804    0.01245
AFIX  43
H00C  2    0.640466    0.008457    0.178601    11.00000   -1.20000
AFIX   0
C00D  1    0.349015    0.033058    0.393089    11.00000    0.04094    0.05424 =
         0.03565    0.02291    0.01618    0.02128
AFIX  43
H00D  2    0.372550   -0.001913    0.448670    11.00000   -1.20000
AFIX   0
C00E  1    0.075603    0.156706    0.842578    11.00000    0.04122    0.03556 =
         0.03911    0.00938    0.01195    0.00714
AFIX  43
H00E  2    0.052974    0.087749    0.772480    11.00000   -1.20000
AFIX   0
C00F  1    0.222787    0.152475    0.329438    11.00000    0.04610    0.03997 =
         0.04630    0.01803    0.02144    0.01683
AFIX  43
H00F  2    0.157244    0.202194    0.340270    11.00000   -1.20000
AFIX   0
C00G  1    0.527564    0.284774    0.685193    11.00000    0.03959    0.04704 =
         0.04606    0.01222    0.01357    0.00879
AFIX  43
H00G  2    0.480025    0.279341    0.609641    11.00000   -1.20000
AFIX   0
C00H  1    0.517248    0.288287    0.880292    11.00000    0.04471    0.04180 =
         0.04406    0.01089    0.00702    0.01190
AFIX  43
H00H  2    0.463443    0.286428    0.937785    11.00000   -1.20000
AFIX   0
C00I  1    0.285574    0.135988    0.231461    11.00000    0.05111    0.04599 =
         0.04067    0.02602    0.02253    0.02229
AFIX  43
H00I  2    0.262221    0.174106    0.178689    11.00000   -1.20000
AFIX   0
C00J  1    0.015145    0.151599    0.938706    11.00000    0.05195    0.05278 =
         0.05072    0.02347    0.02262    0.00872
AFIX  43
H00J  2   -0.046830    0.078758    0.932568    11.00000   -1.20000
AFIX   0
C00K  1    0.367077    0.521158    0.781192    11.00000    0.05676    0.03519 =
         0.06216    0.01442    0.01481    0.00476
AFIX  43
H00K  2    0.456654    0.512768    0.819432    11.00000   -1.20000
AFIX   0
C00L  1    0.200392    0.366207    0.956944    11.00000    0.06949    0.04001 =
         0.03737    0.00159    0.01942    0.00112
AFIX  43
H00L  2    0.263031    0.439397    0.964587    11.00000   -1.20000
AFIX   0
C00M  1    0.671178    0.297185    0.906486    11.00000    0.04660    0.06150 =
         0.06153    0.01620   -0.00206    0.02125
AFIX  43
H00M  2    0.718887    0.300069    0.980947    11.00000   -1.20000
AFIX   0
C00N  1    0.046175    0.253016    1.042340    11.00000    0.06036    0.07378 =
         0.04244    0.02817    0.02525    0.02587
AFIX  43
H00N  2    0.004773    0.249295    1.105852    11.00000   -1.20000
AFIX   0
C00O  1    0.680799    0.295335    0.712583    11.00000    0.04530    0.05669 =
         0.07042    0.01668    0.02677    0.01181
AFIX  43
H00O  2    0.735420    0.298132    0.655774    11.00000   -1.20000
AFIX   0
C00P  1    0.752428    0.301695    0.823366    11.00000    0.03757    0.05794 =
         0.07971    0.01435    0.00840    0.01400
AFIX  43
H00P  2    0.855215    0.309000    0.841663    11.00000   -1.20000
AFIX   0
C00Q  1    0.109633    0.437658    0.672387    11.00000    0.06717    0.04032 =
         0.07754    0.01388   -0.00368    0.01844
AFIX  43
H00Q  2    0.025155    0.371855    0.635455    11.00000   -1.20000
AFIX   0
C00R  1    0.138322    0.359221    1.051141    11.00000    0.08945    0.05754 =
         0.03552    0.00268    0.02399    0.01476
AFIX  43
H00R  2    0.159854    0.427952    1.121310    11.00000   -1.20000
AFIX   0
C00S  1    0.356988    0.633454    0.778564    11.00000    0.09442    0.03311 =
         0.08515    0.02003    0.02468    0.00454
AFIX  43
H00S  2    0.441066    0.699722    0.814256    11.00000   -1.20000
AFIX   0
C00T  1    0.226124    0.648560    0.724638    11.00000    0.13439    0.04026 =
         0.07714    0.02649    0.01825    0.03101
AFIX  43
H00T  2    0.221758    0.724275    0.723020    11.00000   -1.20000
AFIX   0
C00U  1    0.102108    0.552421    0.673269    11.00000    0.11214    0.06338 =
         0.08829    0.02139   -0.00129    0.05193
AFIX  43
H00U  2    0.012042    0.563083    0.638631    11.00000   -1.20000
AFIX   0

O1    6    0.568348    0.514700    0.531258    10.33333    0.12482    0.08052 =
         0.12041    0.05469    0.07727    0.02589
C1    1    0.696744    0.541806    0.604427    10.33333    0.15564    0.07792 =
         0.19047    0.07142    0.10237    0.04397
AFIX 137
H1A   2    0.758438    0.493773    0.565752    10.33333   -1.50000
H1B   2    0.682925    0.525268    0.674273    10.33333   -1.50000
H1C   2    0.744848    0.626641    0.627950    10.33333   -1.50000
AFIX   0
H1    2    0.479510    0.449775    0.473339    10.33333   -0.00100
HKLF 4


REM  exp_5509_auto_a.res in P-1
REM wR2 = 0.0845, GooF = S = 1.078, Restrained GooF = 1.082 for all data
REM R1 = 0.0308 for 4175 Fo > 4sig(Fo) and 0.0319 for all 4373 data
REM 294 parameters refined using 2 restraints

END

WGHT      0.0484      0.0280

REM Highest difference peak  0.585,  deepest hole -0.533,  1-sigma level  0.095
Q1    1   0.6250  0.5336  0.5668  11.00000  0.05    0.59
Q2    1   0.6492  0.5047  0.5402  11.00000  0.05    0.58
;
_shelx_res_checksum              41180
_olex2_submission_special_instructions 'No special instructions were received'
_oxdiff_exptl_absorpt_empirical_details 
;
Empirical correction (ABSPACK) includes:
- Absorption correction using spherical harmonics
- Frame scaling
;
_oxdiff_exptl_absorpt_empirical_full_max 1.725
_oxdiff_exptl_absorpt_empirical_full_min 0.651
####################################################################### 
# 
# This file contains crystal structure data downloaded from the 
# Cambridge Structural Database (CSD) hosted by the Cambridge 
# Crystallographic Data Centre (CCDC).
# 
# Full information about CCDC data access policies and citation 
# guidelines are available at http://www.ccdc.cam.ac.uk/access/V1 
# 
# Audit and citation data items may have been added by the CCDC. 
# Please retain this information to preserve the provenance of 
# this file and to allow appropriate attribution of the data. 
# 
#######################################################################

data_exp_5432_auto
_database_code_depnum_ccdc_archive 'CCDC 2473356'
loop_
_audit_author_name
_audit_author_address
'hongjin zhang'
;WUYI University
China
;
_audit_update_record             
;
2025-07-16 deposited with the CCDC.	2025-09-08 downloaded from the CCDC.
;
_audit_creation_date             2024-11-08
_audit_creation_method           
;
Olex2 1.5
(compiled 2024.02.16 svn.r378c4104 for OlexSys, GUI svn.r6928)
;
_shelx_SHELXL_version_number     2018/3
_chemical_name_common            ?
_chemical_name_systematic        ?
_chemical_formula_moiety         'C52 H42 Br2 Cu2 N2 P2'
_chemical_formula_sum            'C52 H42 Br2 Cu2 N2 P2'
_chemical_formula_weight         1043.71
_chemical_melting_point          ?
_chemical_oxdiff_formula         'C H N P Cu Br '
loop_
_atom_type_symbol
_atom_type_description
_atom_type_scat_dispersion_real
_atom_type_scat_dispersion_imag
_atom_type_scat_source
C C 0.0181 0.0091 'International Tables Vol C Tables 4.2.6.8 and 6.1.1.4'
H H 0.0000 0.0000 'International Tables Vol C Tables 4.2.6.8 and 6.1.1.4'
Br Br -0.6763 1.2805 'International Tables Vol C Tables 4.2.6.8 and 6.1.1.4'
Cu Cu -1.9646 0.5888 'International Tables Vol C Tables 4.2.6.8 and 6.1.1.4'
N N 0.0311 0.0180 'International Tables Vol C Tables 4.2.6.8 and 6.1.1.4'
P P 0.2955 0.4335 'International Tables Vol C Tables 4.2.6.8 and 6.1.1.4'

_shelx_space_group_comment       
;
The symmetry employed for this shelxl refinement is uniquely defined
by the following loop, which should always be used as a source of
symmetry information in preference to the above space-group names.
They are only intended as comments.
;
_space_group_crystal_system      triclinic
_space_group_IT_number           2
_space_group_name_H-M_alt        'P -1'
_space_group_name_Hall           '-P 1'
loop_
_space_group_symop_operation_xyz
'x, y, z'
'-x, -y, -z'

_cell_length_a                   9.2949(3)
_cell_length_b                   11.8875(5)
_cell_length_c                   11.9565(4)
_cell_angle_alpha                108.230(3)
_cell_angle_beta                 100.230(3)
_cell_angle_gamma                100.811(3)
_cell_volume                     1192.35(8)
_cell_formula_units_Z            1
_cell_measurement_reflns_used    8857
_cell_measurement_temperature    296.93(10)
_cell_measurement_theta_max      76.2390
_cell_measurement_theta_min      4.0220
_shelx_estimated_absorpt_T_max   ?
_shelx_estimated_absorpt_T_min   ?
_exptl_absorpt_coefficient_mu    3.971
_exptl_absorpt_correction_T_max  1.00000
_exptl_absorpt_correction_T_min  0.62127
_exptl_absorpt_correction_type   multi-scan
_exptl_absorpt_process_details   
;
CrysAlisPro 1.171.41.122a (Rigaku Oxford Diffraction, 2021)
Empirical absorption correction using spherical harmonics,
implemented in SCALE3 ABSPACK scaling algorithm.
;
_exptl_absorpt_special_details   ?
_exptl_crystal_colour            'clear yellowish yellow'
_exptl_crystal_colour_lustre     clear
_exptl_crystal_colour_modifier   yellowish
_exptl_crystal_colour_primary    yellow
_exptl_crystal_density_diffrn    1.454
_exptl_crystal_density_meas      ?
_exptl_crystal_density_method    ?
_exptl_crystal_description       plate
_exptl_crystal_F_000             526
_exptl_crystal_size_max          ?
_exptl_crystal_size_mid          ?
_exptl_crystal_size_min          ?
_exptl_transmission_factor_max   ?
_exptl_transmission_factor_min   ?
_diffrn_reflns_av_R_equivalents  0.0307
_diffrn_reflns_av_unetI/netI     0.0284
_diffrn_reflns_Laue_measured_fraction_full 0.998
_diffrn_reflns_Laue_measured_fraction_max 0.998
_diffrn_reflns_limit_h_max       11
_diffrn_reflns_limit_h_min       -10
_diffrn_reflns_limit_k_max       14
_diffrn_reflns_limit_k_min       -14
_diffrn_reflns_limit_l_max       13
_diffrn_reflns_limit_l_min       -14
_diffrn_reflns_number            13492
_diffrn_reflns_point_group_measured_fraction_full 0.998
_diffrn_reflns_point_group_measured_fraction_max 0.998
_diffrn_reflns_theta_full        66.591
_diffrn_reflns_theta_max         66.591
_diffrn_reflns_theta_min         4.024
_diffrn_ambient_environment      air
_diffrn_ambient_temperature      296.93(10)
_diffrn_detector                 'Hybrid Pixel Array Detector'
_diffrn_detector_area_resol_mean 10.0000
_diffrn_detector_type            HyPix
_diffrn_measured_fraction_theta_full 0.998
_diffrn_measured_fraction_theta_max 0.998
_diffrn_measurement_details      
;
List of Runs (angles in degrees, time in seconds):

  # Type    Start    End  Width  t~exp~   \w     \q     \k     \f   Frames
#--------------------------------------------------------------------------
  1  \w    -59.00 -31.00   0.50    0.43    --  -50.48  69.00 155.00   56
  2  \w    -22.00  16.00   0.50    0.43    --  -50.48  69.00 155.00   76
  3  \w   -119.00 -44.00   0.50    0.43    --  -50.48 -69.00  23.00  150
  4  \w     67.00  93.00   0.50    0.43    --   50.48  69.00 155.00   52
  5  \w    -77.00 -46.00   0.50    1.72    --  -90.00  69.00 155.00   62
  6  \w   -156.00 -73.00   0.50    1.72    --  -90.00 -69.00  23.00  166
  7  \w    102.00 177.00   0.50    1.72    --  108.14  69.00 155.00  150
  8  \w     57.00  84.00   0.50    1.72    --  108.14 -69.00  23.00   54
  9  \w    -25.00  23.00   0.50    0.43    --  -50.48  19.00 150.00   96
 10  \w    -11.00  19.00   0.50    0.43    --  -50.48  19.00 -90.00   60
 11  \w    -85.00 -46.00   0.50    0.43    --  -50.48 125.00 -90.00   78
 12  \w    -42.00 -15.00   0.50    0.43    --  -50.48 125.00 -90.00   54
 13  \w     -8.00  37.00   0.50    0.43    --   50.48 -69.00  23.00   90
 14  \w     34.00  70.00   0.50    0.43    --   50.48-125.00 150.00   72
 15  \w   -102.00 -74.00   0.50    1.72    --  -90.00  77.00 -30.00   56
 16  \w   -156.00 -77.00   0.50    1.72    --  -90.00 -57.00 150.00  158
 17  \w    -54.00 -22.00   0.50    1.72    --  -90.00  77.00 -30.00   64
 18  \w   -120.00 -85.00   0.50    1.72    --  -90.00 -19.00 -60.00   70
 19  \w   -162.00-137.00   0.50    1.72    --  -90.00 -19.00 -60.00   50
 20  \w   -158.00-132.00   0.50    1.72    --  -90.00 -99.00 120.00   52
 21  \w    -70.00 -21.00   0.50    1.72    --  -90.00 125.00 -90.00   98
 22  \w   -125.00 -89.00   0.50    1.72    --  -90.00 -99.00 120.00   72
 23  \w   -159.00 -83.00   0.50    1.72    --  -90.00 -38.00-120.00  152
 24  \w     46.00  73.00   0.50    1.72    --  108.14-106.00  53.76   54
 25  \w     79.00 111.00   0.50    1.72    --  108.14-125.00  30.00   64
 26  \w     63.00 102.00   0.50    1.72    --  108.14 -99.00-180.00   78
 27  \w     43.00 104.00   0.50    1.72    --  108.14-125.00 -30.00  122
 28  \w     37.00  64.00   0.50    1.72    --  108.14 -57.00 120.00   54
 29  \w     46.00  71.00   0.50    1.72    --  108.14 -99.00   0.00   50
 30  \w    101.00 175.00   0.50    1.72    --  108.14  38.00  60.00  148
 31  \w    106.00 131.00   0.50    1.72    --  108.14  19.00  60.00   50
 32  \w     82.00 108.00   0.50    1.72    --  108.14-125.00-120.00   52
 33  \w     41.00 104.00   0.50    1.72    --  108.14 -99.00-120.00  126
 34  \w     79.00 104.00   0.50    1.72    --  108.14 -99.00 -60.00   50
 35  \w     36.00  80.00   0.50    1.72    --  108.14-125.00-120.00   88
 36  \w     36.00  61.00   0.50    1.72    --  108.14 -57.00  60.00   50
 37  \w     43.00 112.00   0.50    1.72    --  108.14-125.00 150.00  138
 38  \w     80.00 107.00   0.50    1.72    --  108.14-106.00  53.76   54
 39  \w     80.00 106.00   0.50    1.72    --  108.14-125.00 120.00   52
 40  \w     37.00  62.00   0.50    1.72    --  108.14 -57.00 150.00   50
 41  \w     36.00  61.00   0.50    1.72    --  108.14 -57.00-180.00   50
;
_diffrn_measurement_device       'four-circle diffractometer'
_diffrn_measurement_device_type  'XtaLAB Synergy, Dualflex, HyPix'
_diffrn_measurement_method       '\w scans'
_diffrn_orient_matrix_type       
'CrysAlisPro convention (1999,Acta A55,543-557)'
_diffrn_orient_matrix_UB_11      0.0209594000
_diffrn_orient_matrix_UB_12      0.1325264000
_diffrn_orient_matrix_UB_13      0.0025647000
_diffrn_orient_matrix_UB_21      0.1381783000
_diffrn_orient_matrix_UB_22      0.0434559000
_diffrn_orient_matrix_UB_23      0.1100516000
_diffrn_orient_matrix_UB_31      0.1043629000
_diffrn_orient_matrix_UB_32      -0.0227199000
_diffrn_orient_matrix_UB_33      -0.0868679000
_diffrn_radiation_monochromator  mirror
_diffrn_radiation_probe          x-ray
_diffrn_radiation_type           'Cu K\a'
_diffrn_radiation_wavelength     1.54184
_diffrn_source                   'micro-focus sealed X-ray tube'
_diffrn_source_type              'PhotonJet (Cu) X-ray Source'
_reflns_Friedel_coverage         0.000
_reflns_Friedel_fraction_full    .
_reflns_Friedel_fraction_max     .
_reflns_number_gt                3806
_reflns_number_total             4205
_reflns_odcompleteness_completeness 99.74
_reflns_odcompleteness_iscentric 1
_reflns_odcompleteness_theta     66.97
_reflns_special_details          
;
 Reflections were merged by SHELXL according to the crystal
 class for the calculation of statistics and refinement.
 
 _reflns_Friedel_fraction is defined as the number of unique
 Friedel pairs measured divided by the number that would be
 possible theoretically, ignoring centric projections and
 systematic absences.
;
_reflns_threshold_expression     'I > 2\s(I)'
_computing_cell_refinement       'CrysAlisPro 1.171.41.122a (Rigaku OD, 2021)'
_computing_data_collection       'CrysAlisPro 1.171.41.122a (Rigaku OD, 2021)'
_computing_data_reduction        'CrysAlisPro 1.171.41.122a (Rigaku OD, 2021)'
_computing_molecular_graphics    'Olex2 1.5 (Dolomanov et al., 2009)'
_computing_publication_material  'Olex2 1.5 (Dolomanov et al., 2009)'
_computing_structure_refinement  'SHELXL 2018/3 (Sheldrick, 2015)'
_computing_structure_solution    'SHELXT 2018/2 (Sheldrick, 2018)'
_refine_diff_density_max         0.864
_refine_diff_density_min         -0.628
_refine_diff_density_rms         0.065
_refine_ls_extinction_coef       .
_refine_ls_extinction_method     none
_refine_ls_goodness_of_fit_ref   1.052
_refine_ls_hydrogen_treatment    constr
_refine_ls_matrix_type           full
_refine_ls_number_parameters     271
_refine_ls_number_reflns         4205
_refine_ls_number_restraints     0
_refine_ls_R_factor_all          0.0358
_refine_ls_R_factor_gt           0.0330
_refine_ls_restrained_S_all      1.052
_refine_ls_shift/su_max          0.001
_refine_ls_shift/su_mean         0.000
_refine_ls_structure_factor_coef Fsqd
_refine_ls_weighting_details     
'w=1/[\s^2^(Fo^2^)+(0.0584P)^2^+0.5952P] where P=(Fo^2^+2Fc^2^)/3'
_refine_ls_weighting_scheme      calc
_refine_ls_wR_factor_gt          0.0955
_refine_ls_wR_factor_ref         0.0973
_refine_special_details          ?
_olex2_refinement_description    
;
1. Fixed Uiso
 At 1.2 times of:
  All C(H) groups
2.a Aromatic/amide H refined with riding coordinates:
 C008(H008), C009(H009), C00B(H00B), C00D(H00D), C00E(H00E), C00F(H00F),
 C00G(H00G), C00H(H00H), C00I(H00I), C00J(H00J), C00K(H00K), C00L(H00L),
 C00M(H00M), C00N(H00N), C00O(H00O), C00P(H00P), C00Q(H00Q), C00R(H00R),
 C00S(H00S), C00T(H00T), C00U(H00U)
;
_atom_sites_solution_hydrogens   geom
_atom_sites_solution_primary     dual
_atom_sites_solution_secondary   ?
loop_
_atom_site_label
_atom_site_type_symbol
_atom_site_fract_x
_atom_site_fract_y
_atom_site_fract_z
_atom_site_U_iso_or_equiv
_atom_site_adp_type
_atom_site_occupancy
_atom_site_site_symmetry_order
_atom_site_calc_flag
_atom_site_refinement_flags_posn
_atom_site_refinement_flags_adp
_atom_site_refinement_flags_occupancy
_atom_site_disorder_assembly
_atom_site_disorder_group
Br01 Br 1.12829(3) 0.90429(2) 0.56638(2) 0.04312(12) Uani 1 1 d . . . . .
Cu02 Cu 0.86491(4) 0.88561(4) 0.45456(3) 0.04204(13) Uani 1 1 d . . . . .
P003 P 0.76103(7) 0.73090(6) 0.28048(6) 0.03649(16) Uani 1 1 d . . . . .
N004 N 0.7537(3) 0.9015(2) 0.59103(19) 0.0418(5) Uani 1 1 d . . . . .
C005 C 0.5541(3) 0.9677(2) 0.8947(2) 0.0382(5) Uani 1 1 d . . . . .
C006 C 0.6152(3) 0.9383(2) 0.7858(2) 0.0386(5) Uani 1 1 d . . . . .
C007 C 0.8332(3) 0.7372(2) 0.1491(2) 0.0396(5) Uani 1 1 d . . . . .
C008 C 0.6389(3) 0.9744(3) 1.0065(2) 0.0439(6) Uani 1 1 d . . . . .
H008 H 0.732852 0.957250 1.011379 0.053 Uiso 1 1 calc R U . . .
C009 C 0.5855(3) 0.9916(3) 0.6991(2) 0.0440(6) Uani 1 1 d . . . . .
H009 H 0.517943 1.040488 0.704242 0.053 Uiso 1 1 calc R U . . .
C00A C 0.7722(3) 0.5789(3) 0.2814(2) 0.0437(6) Uani 1 1 d . . . . .
C00B C 0.4139(3) 0.9939(3) 0.8903(2) 0.0433(6) Uani 1 1 d . . . . .
H00B H 0.355154 0.990111 0.816947 0.052 Uiso 1 1 calc R U . . .
C00C C 0.5575(3) 0.7125(2) 0.2337(3) 0.0428(6) Uani 1 1 d . . . . .
C00D C 0.6567(3) 0.9719(3) 0.6049(2) 0.0463(6) Uani 1 1 d . . . . .
H00D H 0.635987 1.009468 0.548575 0.056 Uiso 1 1 calc R U . . .
C00E C 0.7115(3) 0.8612(3) 0.7685(3) 0.0474(6) Uani 1 1 d . . . . .
H00E H 0.731480 0.820224 0.821821 0.057 Uiso 1 1 calc R U . . .
C00F C 0.7773(3) 0.8458(3) 0.6713(3) 0.0485(7) Uani 1 1 d . . . . .
H00F H 0.841388 0.793992 0.661434 0.058 Uiso 1 1 calc R U . . .
C00G C 0.9272(3) 0.8459(3) 0.1571(3) 0.0463(6) Uani 1 1 d . . . . .
H00G H 0.948658 0.914997 0.227224 0.056 Uiso 1 1 calc R U . . .
C00H C 0.4805(3) 0.7082(3) 0.1216(3) 0.0513(7) Uani 1 1 d . . . . .
H00H H 0.532272 0.711391 0.062439 0.062 Uiso 1 1 calc R U . . .
C00I C 0.4770(4) 0.7086(3) 0.3208(3) 0.0547(7) Uani 1 1 d . . . . .
H00I H 0.527177 0.713002 0.397157 0.066 Uiso 1 1 calc R U . . .
C00J C 0.8029(4) 0.6348(3) 0.0424(3) 0.0596(8) Uani 1 1 d . . . . .
H00J H 0.739799 0.560657 0.034562 0.071 Uiso 1 1 calc R U . . .
C00K C 0.9898(4) 0.8531(3) 0.0619(3) 0.0565(8) Uani 1 1 d . . . . .
H00K H 1.052564 0.926910 0.068412 0.068 Uiso 1 1 calc R U . . .
C00L C 0.9597(4) 0.7519(4) -0.0421(3) 0.0603(8) Uani 1 1 d . . . . .
H00L H 1.002199 0.756825 -0.105756 0.072 Uiso 1 1 calc R U . . .
C00M C 0.2480(4) 0.6934(3) 0.1823(4) 0.0705(10) Uani 1 1 d . . . . .
H00M H 0.144401 0.686188 0.164794 0.085 Uiso 1 1 calc R U . . .
C00N C 0.3227(4) 0.6984(4) 0.2945(4) 0.0673(9) Uani 1 1 d . . . . .
H00N H 0.269584 0.694788 0.352875 0.081 Uiso 1 1 calc R U . . .
C00O C 0.6509(5) 0.4758(3) 0.2305(4) 0.0705(10) Uani 1 1 d . . . . .
H00O H 0.557215 0.481536 0.193171 0.085 Uiso 1 1 calc R U . . .
C00P C 0.8670(5) 0.6441(4) -0.0514(3) 0.0690(10) Uani 1 1 d . . . . .
H00P H 0.846513 0.575675 -0.122004 0.083 Uiso 1 1 calc R U . . .
C00Q C 0.9098(4) 0.5674(3) 0.3357(3) 0.0660(9) Uani 1 1 d . . . . .
H00Q H 0.992364 0.635874 0.370477 0.079 Uiso 1 1 calc R U . . .
C00R C 0.3253(4) 0.6990(3) 0.0969(4) 0.0664(9) Uani 1 1 d . . . . .
H00R H 0.274430 0.696745 0.021538 0.080 Uiso 1 1 calc R U . . .
C00S C 0.8068(7) 0.3549(4) 0.2904(4) 0.0900(14) Uani 1 1 d . . . . .
H00S H 0.817947 0.279991 0.294293 0.108 Uiso 1 1 calc R U . . .
C00T C 0.6685(6) 0.3646(4) 0.2350(5) 0.0919(14) Uani 1 1 d . . . . .
H00T H 0.586648 0.295648 0.200523 0.110 Uiso 1 1 calc R U . . .
C00U C 0.9261(6) 0.4552(4) 0.3388(4) 0.0883(13) Uani 1 1 d . . . . .
H00U H 1.019958 0.448608 0.374598 0.106 Uiso 1 1 calc R U . . .

loop_
_atom_site_aniso_label
_atom_site_aniso_U_11
_atom_site_aniso_U_22
_atom_site_aniso_U_33
_atom_site_aniso_U_23
_atom_site_aniso_U_13
_atom_site_aniso_U_12
Br01 0.03880(17) 0.04548(18) 0.04439(18) 0.01525(13) 0.00877(12) 0.01248(12)
Cu02 0.0410(2) 0.0471(2) 0.0331(2) 0.00643(16) 0.01365(16) 0.00942(17)
P003 0.0342(3) 0.0370(3) 0.0340(3) 0.0070(2) 0.0104(2) 0.0075(3)
N004 0.0404(12) 0.0519(13) 0.0339(10) 0.0113(9) 0.0163(9) 0.0142(10)
C005 0.0389(13) 0.0422(13) 0.0345(12) 0.0128(10) 0.0146(10) 0.0095(11)
C006 0.0370(13) 0.0439(14) 0.0341(12) 0.0115(10) 0.0130(10) 0.0093(11)
C007 0.0366(13) 0.0445(14) 0.0352(12) 0.0095(10) 0.0106(10) 0.0116(11)
C008 0.0349(13) 0.0602(17) 0.0426(14) 0.0207(12) 0.0158(11) 0.0167(12)
C009 0.0433(14) 0.0565(16) 0.0404(13) 0.0186(12) 0.0183(11) 0.0221(13)
C00A 0.0512(16) 0.0418(14) 0.0408(13) 0.0129(11) 0.0184(12) 0.0148(12)
C00B 0.0395(14) 0.0596(16) 0.0345(12) 0.0190(12) 0.0122(11) 0.0149(12)
C00C 0.0352(13) 0.0374(13) 0.0481(15) 0.0068(11) 0.0089(11) 0.0081(11)
C00D 0.0487(16) 0.0596(17) 0.0384(13) 0.0202(12) 0.0178(12) 0.0212(13)
C00E 0.0541(17) 0.0570(17) 0.0460(15) 0.0260(13) 0.0244(13) 0.0247(14)
C00F 0.0548(17) 0.0565(17) 0.0462(15) 0.0203(13) 0.0250(13) 0.0274(14)
C00G 0.0433(15) 0.0499(16) 0.0421(14) 0.0114(12) 0.0131(12) 0.0101(12)
C00H 0.0446(15) 0.0525(16) 0.0518(16) 0.0117(13) 0.0094(12) 0.0159(13)
C00I 0.0426(16) 0.0602(18) 0.0578(17) 0.0161(14) 0.0164(13) 0.0102(14)
C00J 0.076(2) 0.0490(17) 0.0431(16) 0.0039(13) 0.0210(15) 0.0066(15)
C00K 0.0496(17) 0.069(2) 0.0559(18) 0.0270(15) 0.0199(14) 0.0124(15)
C00L 0.064(2) 0.087(2) 0.0461(16) 0.0302(16) 0.0280(15) 0.0321(18)
C00M 0.0395(17) 0.069(2) 0.092(3) 0.0149(19) 0.0108(17) 0.0168(15)
C00N 0.0441(17) 0.074(2) 0.083(2) 0.0219(19) 0.0267(17) 0.0160(16)
C00O 0.065(2) 0.0437(17) 0.096(3) 0.0193(17) 0.021(2) 0.0083(16)
C00P 0.092(3) 0.069(2) 0.0397(16) 0.0062(15) 0.0249(17) 0.022(2)
C00Q 0.064(2) 0.0580(19) 0.071(2) 0.0168(16) 0.0097(17) 0.0231(16)
C00R 0.0489(18) 0.066(2) 0.070(2) 0.0140(17) -0.0031(16) 0.0186(16)
C00S 0.149(5) 0.059(2) 0.090(3) 0.040(2) 0.049(3) 0.049(3)
C00T 0.106(4) 0.044(2) 0.128(4) 0.030(2) 0.045(3) 0.011(2)
C00U 0.113(4) 0.077(3) 0.086(3) 0.031(2) 0.016(3) 0.057(3)

_geom_special_details            
;
 All esds (except the esd in the dihedral angle between two l.s. planes)
 are estimated using the full covariance matrix.  The cell esds are taken
 into account individually in the estimation of esds in distances, angles
 and torsion angles; correlations between esds in cell parameters are only
 used when they are defined by crystal symmetry.  An approximate (isotropic)
 treatment of cell esds is used for estimating esds involving l.s. planes.
;
loop_
_geom_bond_atom_site_label_1
_geom_bond_atom_site_label_2
_geom_bond_distance
_geom_bond_site_symmetry_2
_geom_bond_publ_flag
Br01 Cu02 2.5055(5) . ?
Br01 Cu02 2.5772(5) 2_776 ?
Cu02 P003 2.2073(7) . ?
Cu02 N004 2.060(2) . ?
P003 C007 1.832(3) . ?
P003 C00A 1.833(3) . ?
P003 C00C 1.826(3) . ?
N004 C00D 1.338(4) . ?
N004 C00F 1.336(4) . ?
C005 C006 1.481(3) . ?
C005 C008 1.396(4) . ?
C005 C00B 1.392(4) . ?
C006 C009 1.388(4) . ?
C006 C00E 1.393(4) . ?
C007 C00G 1.382(4) . ?
C007 C00J 1.400(4) . ?
C008 H008 0.9300 . ?
C008 C00B 1.378(4) 2_677 ?
C009 H009 0.9300 . ?
C009 C00D 1.384(4) . ?
C00A C00O 1.384(5) . ?
C00A C00Q 1.378(5) . ?
C00B H00B 0.9300 . ?
C00C C00H 1.384(4) . ?
C00C C00I 1.392(4) . ?
C00D H00D 0.9300 . ?
C00E H00E 0.9300 . ?
C00E C00F 1.385(4) . ?
C00F H00F 0.9300 . ?
C00G H00G 0.9300 . ?
C00G C00K 1.386(4) . ?
C00H H00H 0.9300 . ?
C00H C00R 1.396(5) . ?
C00I H00I 0.9300 . ?
C00I C00N 1.386(5) . ?
C00J H00J 0.9300 . ?
C00J C00P 1.384(5) . ?
C00K H00K 0.9300 . ?
C00K C00L 1.374(5) . ?
C00L H00L 0.9300 . ?
C00L C00P 1.363(5) . ?
C00M H00M 0.9300 . ?
C00M C00N 1.374(6) . ?
C00M C00R 1.360(6) . ?
C00N H00N 0.9300 . ?
C00O H00O 0.9300 . ?
C00O C00T 1.378(6) . ?
C00P H00P 0.9300 . ?
C00Q H00Q 0.9300 . ?
C00Q C00U 1.382(6) . ?
C00R H00R 0.9300 . ?
C00S H00S 0.9300 . ?
C00S C00T 1.380(8) . ?
C00S C00U 1.353(7) . ?
C00T H00T 0.9300 . ?
C00U H00U 0.9300 . ?

loop_
_geom_angle_atom_site_label_1
_geom_angle_atom_site_label_2
_geom_angle_atom_site_label_3
_geom_angle
_geom_angle_site_symmetry_1
_geom_angle_site_symmetry_3
_geom_angle_publ_flag
Cu02 Br01 Cu02 74.658(16) . 2_776 ?
Br01 Cu02 Br01 105.343(16) . 2_776 ?
P003 Cu02 Br01 118.30(2) . . ?
P003 Cu02 Br01 112.71(2) . 2_776 ?
N004 Cu02 Br01 101.24(7) . . ?
N004 Cu02 Br01 99.14(7) . 2_776 ?
N004 Cu02 P003 117.62(7) . . ?
C007 P003 Cu02 117.28(9) . . ?
C007 P003 C00A 102.36(12) . . ?
C00A P003 Cu02 116.08(9) . . ?
C00C P003 Cu02 110.95(9) . . ?
C00C P003 C007 105.78(13) . . ?
C00C P003 C00A 102.89(13) . . ?
C00D N004 Cu02 120.78(19) . . ?
C00F N004 Cu02 122.32(18) . . ?
C00F N004 C00D 116.9(2) . . ?
C008 C005 C006 120.6(2) . . ?
C00B C005 C006 121.4(2) . . ?
C00B C005 C008 118.0(2) . . ?
C009 C006 C005 121.5(2) . . ?
C009 C006 C00E 116.7(2) . . ?
C00E C006 C005 121.8(2) . . ?
C00G C007 P003 118.9(2) . . ?
C00G C007 C00J 118.4(3) . . ?
C00J C007 P003 122.7(2) . . ?
C005 C008 H008 119.3 . . ?
C00B C008 C005 121.4(3) 2_677 . ?
C00B C008 H008 119.3 2_677 . ?
C006 C009 H009 120.0 . . ?
C00D C009 C006 120.0(3) . . ?
C00D C009 H009 120.0 . . ?
C00O C00A P003 123.7(3) . . ?
C00Q C00A P003 117.7(2) . . ?
C00Q C00A C00O 118.6(3) . . ?
C005 C00B H00B 119.7 . . ?
C008 C00B C005 120.7(3) 2_677 . ?
C008 C00B H00B 119.7 2_677 . ?
C00H C00C P003 124.9(2) . . ?
C00H C00C C00I 118.5(3) . . ?
C00I C00C P003 116.5(2) . . ?
N004 C00D C009 123.2(3) . . ?
N004 C00D H00D 118.4 . . ?
C009 C00D H00D 118.4 . . ?
C006 C00E H00E 120.2 . . ?
C00F C00E C006 119.6(3) . . ?
C00F C00E H00E 120.2 . . ?
N004 C00F C00E 123.5(3) . . ?
N004 C00F H00F 118.3 . . ?
C00E C00F H00F 118.3 . . ?
C007 C00G H00G 119.6 . . ?
C00K C00G C007 120.7(3) . . ?
C00K C00G H00G 119.6 . . ?
C00C C00H H00H 119.9 . . ?
C00C C00H C00R 120.3(3) . . ?
C00R C00H H00H 119.9 . . ?
C00C C00I H00I 119.7 . . ?
C00N C00I C00C 120.6(3) . . ?
C00N C00I H00I 119.7 . . ?
C007 C00J H00J 120.1 . . ?
C00P C00J C007 119.9(3) . . ?
C00P C00J H00J 120.1 . . ?
C00G C00K H00K 119.8 . . ?
C00L C00K C00G 120.4(3) . . ?
C00L C00K H00K 119.8 . . ?
C00K C00L H00L 120.2 . . ?
C00P C00L C00K 119.6(3) . . ?
C00P C00L H00L 120.2 . . ?
C00N C00M H00M 119.9 . . ?
C00R C00M H00M 119.9 . . ?
C00R C00M C00N 120.2(3) . . ?
C00I C00N H00N 120.0 . . ?
C00M C00N C00I 120.0(3) . . ?
C00M C00N H00N 120.0 . . ?
C00A C00O H00O 119.9 . . ?
C00T C00O C00A 120.1(4) . . ?
C00T C00O H00O 119.9 . . ?
C00J C00P H00P 119.5 . . ?
C00L C00P C00J 121.1(3) . . ?
C00L C00P H00P 119.5 . . ?
C00A C00Q H00Q 119.7 . . ?
C00A C00Q C00U 120.6(4) . . ?
C00U C00Q H00Q 119.7 . . ?
C00H C00R H00R 119.8 . . ?
C00M C00R C00H 120.4(3) . . ?
C00M C00R H00R 119.8 . . ?
C00T C00S H00S 120.3 . . ?
C00U C00S H00S 120.3 . . ?
C00U C00S C00T 119.4(4) . . ?
C00O C00T H00T 119.7 . . ?
C00S C00T C00O 120.5(4) . . ?
C00S C00T H00T 119.7 . . ?
C00Q C00U H00U 119.7 . . ?
C00S C00U C00Q 120.6(4) . . ?
C00S C00U H00U 119.7 . . ?

loop_
_geom_torsion_atom_site_label_1
_geom_torsion_atom_site_label_2
_geom_torsion_atom_site_label_3
_geom_torsion_atom_site_label_4
_geom_torsion
_geom_torsion_site_symmetry_1
_geom_torsion_site_symmetry_2
_geom_torsion_site_symmetry_3
_geom_torsion_site_symmetry_4
_geom_torsion_publ_flag
Cu02 P003 C007 C00G -11.9(3) . . . . ?
Cu02 P003 C007 C00J 165.1(2) . . . . ?
Cu02 P003 C00A C00O 133.9(3) . . . . ?
Cu02 P003 C00A C00Q -46.3(3) . . . . ?
Cu02 P003 C00C C00H 126.6(2) . . . . ?
Cu02 P003 C00C C00I -50.1(2) . . . . ?
Cu02 N004 C00D C009 -176.2(2) . . . . ?
Cu02 N004 C00F C00E 175.8(2) . . . . ?
P003 C007 C00G C00K 177.1(2) . . . . ?
P003 C007 C00J C00P -176.8(3) . . . . ?
P003 C00A C00O C00T -180.0(3) . . . . ?
P003 C00A C00Q C00U -179.6(3) . . . . ?
P003 C00C C00H C00R -177.3(2) . . . . ?
P003 C00C C00I C00N 178.2(3) . . . . ?
C005 C006 C009 C00D 173.4(3) . . . . ?
C005 C006 C00E C00F -173.8(3) . . . . ?
C006 C005 C008 C00B 177.6(3) . . . 2_677 ?
C006 C005 C00B C008 -177.6(3) . . . 2_677 ?
C006 C009 C00D N004 0.8(5) . . . . ?
C006 C00E C00F N004 -0.1(5) . . . . ?
C007 P003 C00A C00O -97.0(3) . . . . ?
C007 P003 C00A C00Q 82.7(3) . . . . ?
C007 P003 C00C C00H -1.5(3) . . . . ?
C007 P003 C00C C00I -178.3(2) . . . . ?
C007 C00G C00K C00L -0.2(5) . . . . ?
C007 C00J C00P C00L -0.1(6) . . . . ?
C008 C005 C006 C009 -144.3(3) . . . . ?
C008 C005 C006 C00E 32.2(4) . . . . ?
C008 C005 C00B C008 0.0(5) . . . 2_677 ?
C009 C006 C00E C00F 2.9(4) . . . . ?
C00A P003 C007 C00G -140.2(2) . . . . ?
C00A P003 C007 C00J 36.8(3) . . . . ?
C00A P003 C00C C00H -108.6(3) . . . . ?
C00A P003 C00C C00I 74.6(2) . . . . ?
C00A C00O C00T C00S 0.1(7) . . . . ?
C00A C00Q C00U C00S -1.0(7) . . . . ?
C00B C005 C006 C009 33.3(4) . . . . ?
C00B C005 C006 C00E -150.2(3) . . . . ?
C00B C005 C008 C00B 0.0(5) . . . 2_677 ?
C00C P003 C007 C00G 112.4(2) . . . . ?
C00C P003 C007 C00J -70.6(3) . . . . ?
C00C P003 C00A C00O 12.6(3) . . . . ?
C00C P003 C00A C00Q -167.7(2) . . . . ?
C00C C00H C00R C00M -0.5(5) . . . . ?
C00C C00I C00N C00M -0.8(6) . . . . ?
C00D N004 C00F C00E -2.4(4) . . . . ?
C00E C006 C009 C00D -3.3(4) . . . . ?
C00F N004 C00D C009 2.0(4) . . . . ?
C00G C007 C00J C00P 0.2(5) . . . . ?
C00G C00K C00L C00P 0.3(5) . . . . ?
C00H C00C C00I C00N 1.2(5) . . . . ?
C00I C00C C00H C00R -0.6(5) . . . . ?
C00J C007 C00G C00K 0.0(4) . . . . ?
C00K C00L C00P C00J -0.2(6) . . . . ?
C00N C00M C00R C00H 0.9(6) . . . . ?
C00O C00A C00Q C00U 0.2(5) . . . . ?
C00Q C00A C00O C00T 0.3(6) . . . . ?
C00R C00M C00N C00I -0.2(6) . . . . ?
C00T C00S C00U C00Q 1.4(7) . . . . ?
C00U C00S C00T C00O -1.0(7) . . . . ?

_shelx_res_file                  
;
TITL exp_5432_auto_a.res in P-1
    exp_5432_auto.res
    created by SHELXL-2018/3 at 19:54:50 on 07-Nov-2024
REM Old TITL exp_5432_auto_a.res in P-1
REM SHELXT solution in P-1: R1 0.087, Rweak 0.006, Alpha 0.050
REM <I/s> 0.000 for 0 systematic absences, Orientation as input
REM Formula found by SHELXT: C25 Br Cu N2 P
CELL 1.54184 9.2949 11.8875 11.9565 108.23 100.23 100.811
ZERR 1 0.0003 0.0005 0.0004 0.003 0.003 0.003
LATT 1
SFAC C H Br Cu N P
UNIT 52 42 2 2 2 2

L.S. 20
PLAN  10
TEMP 24
CONF
BOND
list 4
MORE -1
BOND $H
fmap 2 53
acta
SHEL 0.84 999
REM <olex2.extras>
REM <HklSrc "%.\\exp_5432_auto.hkl">
REM </olex2.extras>

WGHT    0.058400    0.595200
FVAR       0.62165
BR01  3    1.128289    0.904288    0.566377    11.00000    0.03880    0.04548 =
         0.04439    0.01525    0.00877    0.01248
CU02  4    0.864915    0.885615    0.454560    11.00000    0.04098    0.04706 =
         0.03306    0.00643    0.01365    0.00942
P003  6    0.761027    0.730899    0.280480    11.00000    0.03420    0.03702 =
         0.03398    0.00697    0.01043    0.00754
N004  5    0.753735    0.901526    0.591027    11.00000    0.04037    0.05191 =
         0.03390    0.01128    0.01631    0.01416
C005  1    0.554098    0.967694    0.894718    11.00000    0.03894    0.04222 =
         0.03452    0.01280    0.01461    0.00952
C006  1    0.615163    0.938312    0.785758    11.00000    0.03696    0.04392 =
         0.03415    0.01155    0.01299    0.00927
C007  1    0.833246    0.737228    0.149052    11.00000    0.03665    0.04446 =
         0.03518    0.00950    0.01062    0.01164
C008  1    0.638852    0.974444    1.006482    11.00000    0.03495    0.06021 =
         0.04262    0.02068    0.01577    0.01670
AFIX  43
H008  2    0.732852    0.957250    1.011379    11.00000   -1.20000
AFIX   0
C009  1    0.585545    0.991588    0.699088    11.00000    0.04328    0.05646 =
         0.04039    0.01861    0.01832    0.02207
AFIX  43
H009  2    0.517943    1.040488    0.704242    11.00000   -1.20000
AFIX   0
C00A  1    0.772217    0.578877    0.281410    11.00000    0.05118    0.04178 =
         0.04080    0.01289    0.01843    0.01483
C00B  1    0.413858    0.993948    0.890313    11.00000    0.03951    0.05963 =
         0.03451    0.01897    0.01224    0.01492
AFIX  43
H00B  2    0.355154    0.990111    0.816947    11.00000   -1.20000
AFIX   0
C00C  1    0.557481    0.712524    0.233728    11.00000    0.03523    0.03740 =
         0.04812    0.00678    0.00889    0.00813
C00D  1    0.656676    0.971913    0.604941    11.00000    0.04874    0.05957 =
         0.03841    0.02022    0.01783    0.02120
AFIX  43
H00D  2    0.635987    1.009468    0.548575    11.00000   -1.20000
AFIX   0
C00E  1    0.711490    0.861180    0.768455    11.00000    0.05409    0.05701 =
         0.04604    0.02602    0.02439    0.02474
AFIX  43
H00E  2    0.731480    0.820224    0.821821    11.00000   -1.20000
AFIX   0
C00F  1    0.777348    0.845821    0.671302    11.00000    0.05479    0.05649 =
         0.04617    0.02034    0.02503    0.02740
AFIX  43
H00F  2    0.841388    0.793992    0.661434    11.00000   -1.20000
AFIX   0
C00G  1    0.927216    0.845942    0.157124    11.00000    0.04331    0.04989 =
         0.04213    0.01138    0.01310    0.01012
AFIX  43
H00G  2    0.948658    0.914997    0.227224    11.00000   -1.20000
AFIX   0
C00H  1    0.480452    0.708187    0.121606    11.00000    0.04464    0.05248 =
         0.05184    0.01170    0.00944    0.01585
AFIX  43
H00H  2    0.532272    0.711391    0.062439    11.00000   -1.20000
AFIX   0
C00I  1    0.476971    0.708646    0.320753    11.00000    0.04261    0.06021 =
         0.05784    0.01612    0.01639    0.01022
AFIX  43
H00I  2    0.527177    0.713002    0.397157    11.00000   -1.20000
AFIX   0
C00J  1    0.802913    0.634804    0.042363    11.00000    0.07557    0.04900 =
         0.04311    0.00394    0.02096    0.00655
AFIX  43
H00J  2    0.739799    0.560657    0.034562    11.00000   -1.20000
AFIX   0
C00K  1    0.989798    0.853121    0.061884    11.00000    0.04962    0.06887 =
         0.05595    0.02704    0.01993    0.01237
AFIX  43
H00K  2    1.052564    0.926910    0.068412    11.00000   -1.20000
AFIX   0
C00L  1    0.959663    0.751876   -0.042116    11.00000    0.06377    0.08701 =
         0.04609    0.03020    0.02802    0.03210
AFIX  43
H00L  2    1.002199    0.756825   -0.105756    11.00000   -1.20000
AFIX   0
C00M  1    0.248016    0.693400    0.182325    11.00000    0.03947    0.06852 =
         0.09193    0.01485    0.01079    0.01683
AFIX  43
H00M  2    0.144401    0.686188    0.164794    11.00000   -1.20000
AFIX   0
C00N  1    0.322660    0.698350    0.294519    11.00000    0.04409    0.07438 =
         0.08328    0.02192    0.02670    0.01599
AFIX  43
H00N  2    0.269584    0.694788    0.352875    11.00000   -1.20000
AFIX   0
C00O  1    0.650857    0.475784    0.230499    11.00000    0.06501    0.04371 =
         0.09614    0.01927    0.02093    0.00829
AFIX  43
H00O  2    0.557215    0.481536    0.193171    11.00000   -1.20000
AFIX   0
C00P  1    0.866996    0.644085   -0.051446    11.00000    0.09240    0.06898 =
         0.03970    0.00616    0.02486    0.02243
AFIX  43
H00P  2    0.846513    0.575675   -0.122004    11.00000   -1.20000
AFIX   0
C00Q  1    0.909768    0.567431    0.335666    11.00000    0.06408    0.05797 =
         0.07131    0.01678    0.00975    0.02306
AFIX  43
H00Q  2    0.992364    0.635874    0.370477    11.00000   -1.20000
AFIX   0
C00R  1    0.325280    0.699021    0.096909    11.00000    0.04891    0.06632 =
         0.07027    0.01399   -0.00312    0.01862
AFIX  43
H00R  2    0.274430    0.696745    0.021538    11.00000   -1.20000
AFIX   0
C00S  1    0.806832    0.354902    0.290356    11.00000    0.14876    0.05907 =
         0.08951    0.04049    0.04869    0.04898
AFIX  43
H00S  2    0.817947    0.279991    0.294293    11.00000   -1.20000
AFIX   0
C00T  1    0.668542    0.364647    0.235025    11.00000    0.10585    0.04374 =
         0.12815    0.02975    0.04512    0.01130
AFIX  43
H00T  2    0.586648    0.295648    0.200523    11.00000   -1.20000
AFIX   0
C00U  1    0.926081    0.455234    0.338815    11.00000    0.11272    0.07726 =
         0.08635    0.03087    0.01628    0.05701
AFIX  43
H00U  2    1.019958    0.448608    0.374598    11.00000   -1.20000
AFIX   0
HKLF 4


REM  exp_5432_auto_a.res in P-1
REM wR2 = 0.0973, GooF = S = 1.052, Restrained GooF = 1.052 for all data
REM R1 = 0.0330 for 3806 Fo > 4sig(Fo) and 0.0358 for all 4205 data
REM 271 parameters refined using 0 restraints

END

WGHT      0.0574      0.6092

REM Highest difference peak  0.864,  deepest hole -0.628,  1-sigma level  0.065
Q1    1   0.4154  0.4780  0.4622  11.00000  0.05    0.86
Q2    1   1.0995  0.9192  0.6361  11.00000  0.05    0.55
Q3    1   1.1285  0.8809  0.4810  11.00000  0.05    0.52
Q4    1   0.7837  0.7233  0.1990  11.00000  0.05    0.46
Q5    1   0.7970  0.8820  0.5247  11.00000  0.05    0.42
Q6    1   0.8644  0.8547  0.3640  11.00000  0.05    0.40
Q7    1   0.5827  0.9449  0.8377  11.00000  0.05    0.31
Q8    1   0.8121  0.7836  0.3963  11.00000  0.05    0.30
Q9    1   0.7549  0.6405  0.2767  11.00000  0.05    0.28
Q10   1   0.7517  0.8575  0.7208  11.00000  0.05    0.28
;
_shelx_res_checksum              83523
_olex2_submission_special_instructions 'No special instructions were received'
_oxdiff_exptl_absorpt_empirical_details 
;
Empirical correction (ABSPACK) includes:
- Absorption correction using spherical harmonics
- Frame scaling
;
_oxdiff_exptl_absorpt_empirical_full_max 1.739
_oxdiff_exptl_absorpt_empirical_full_min 0.710
####################################################################### 
# 
# This file contains crystal structure data downloaded from the 
# Cambridge Structural Database (CSD) hosted by the Cambridge 
# Crystallographic Data Centre (CCDC).
# 
# Full information about CCDC data access policies and citation 
# guidelines are available at http://www.ccdc.cam.ac.uk/access/V1 
# 
# Audit and citation data items may have been added by the CCDC. 
# Please retain this information to preserve the provenance of 
# this file and to allow appropriate attribution of the data. 
# 
#######################################################################

data_exp_5296_auto
_database_code_depnum_ccdc_archive 'CCDC 2473357'
loop_
_audit_author_name
_audit_author_address
'hongjin zhang'
;WUYI University
China
;
_audit_update_record             
;
2025-07-16 deposited with the CCDC.	2025-09-08 downloaded from the CCDC.
;
_audit_creation_date             2024-11-08
_audit_creation_method           
;
Olex2 1.5
(compiled 2024.02.16 svn.r378c4104 for OlexSys, GUI svn.r6928)
;
_shelx_SHELXL_version_number     2018/3
_chemical_name_common            ?
_chemical_name_systematic        ?
_chemical_formula_moiety         'C52 H42 Cl2 Cu2 N2 P2'
_chemical_formula_sum            'C52 H42 Cl2 Cu2 N2 P2'
_chemical_formula_weight         954.79
_chemical_melting_point          ?
_chemical_oxdiff_formula         'C H N P Cu Cl'
loop_
_atom_type_symbol
_atom_type_description
_atom_type_scat_dispersion_real
_atom_type_scat_dispersion_imag
_atom_type_scat_source
C C 0.0181 0.0091 'International Tables Vol C Tables 4.2.6.8 and 6.1.1.4'
H H 0.0000 0.0000 'International Tables Vol C Tables 4.2.6.8 and 6.1.1.4'
Cl Cl 0.3639 0.7018 'International Tables Vol C Tables 4.2.6.8 and 6.1.1.4'
Cu Cu -1.9646 0.5888 'International Tables Vol C Tables 4.2.6.8 and 6.1.1.4'
N N 0.0311 0.0180 'International Tables Vol C Tables 4.2.6.8 and 6.1.1.4'
P P 0.2955 0.4335 'International Tables Vol C Tables 4.2.6.8 and 6.1.1.4'

_shelx_space_group_comment       
;
The symmetry employed for this shelxl refinement is uniquely defined
by the following loop, which should always be used as a source of
symmetry information in preference to the above space-group names.
They are only intended as comments.
;
_space_group_crystal_system      triclinic
_space_group_IT_number           2
_space_group_name_H-M_alt        'P -1'
_space_group_name_Hall           '-P 1'
loop_
_space_group_symop_operation_xyz
'x, y, z'
'-x, -y, -z'

_cell_length_a                   9.2912(2)
_cell_length_b                   11.7601(2)
_cell_length_c                   11.7999(2)
_cell_angle_alpha                107.136(2)
_cell_angle_beta                 100.7390(10)
_cell_angle_gamma                100.697(2)
_cell_volume                     1170.11(4)
_cell_formula_units_Z            1
_cell_measurement_reflns_used    11929
_cell_measurement_temperature    297.38(10)
_cell_measurement_theta_max      76.7190
_cell_measurement_theta_min      4.0490
_shelx_estimated_absorpt_T_max   0.941
_shelx_estimated_absorpt_T_min   0.886
_exptl_absorpt_coefficient_mu    3.096
_exptl_absorpt_correction_T_max  1.00000
_exptl_absorpt_correction_T_min  0.90085
_exptl_absorpt_correction_type   multi-scan
_exptl_absorpt_process_details   
;
CrysAlisPro 1.171.41.122a (Rigaku Oxford Diffraction, 2021)
Empirical absorption correction using spherical harmonics,
implemented in SCALE3 ABSPACK scaling algorithm.
;
_exptl_absorpt_special_details   ?
_exptl_crystal_colour            'clear yellowish yellow'
_exptl_crystal_colour_lustre     clear
_exptl_crystal_colour_modifier   yellowish
_exptl_crystal_colour_primary    yellow
_exptl_crystal_density_diffrn    1.355
_exptl_crystal_density_meas      ?
_exptl_crystal_density_method    ?
_exptl_crystal_description       plate
_exptl_crystal_F_000             490
_exptl_crystal_preparation       ?
_exptl_crystal_size_max          0.04
_exptl_crystal_size_mid          0.03
_exptl_crystal_size_min          0.02
_exptl_transmission_factor_max   ?
_exptl_transmission_factor_min   ?
_diffrn_reflns_av_R_equivalents  0.0218
_diffrn_reflns_av_unetI/netI     0.0250
_diffrn_reflns_Laue_measured_fraction_full 1.000
_diffrn_reflns_Laue_measured_fraction_max 1.000
_diffrn_reflns_limit_h_max       7
_diffrn_reflns_limit_h_min       -11
_diffrn_reflns_limit_k_max       13
_diffrn_reflns_limit_k_min       -13
_diffrn_reflns_limit_l_max       14
_diffrn_reflns_limit_l_min       -14
_diffrn_reflns_number            15864
_diffrn_reflns_point_group_measured_fraction_full 1.000
_diffrn_reflns_point_group_measured_fraction_max 1.000
_diffrn_reflns_theta_full        66.598
_diffrn_reflns_theta_max         66.598
_diffrn_reflns_theta_min         4.056
_diffrn_ambient_environment      air
_diffrn_ambient_temperature      297.38(10)
_diffrn_detector                 'Hybrid Pixel Array Detector'
_diffrn_detector_area_resol_mean 10.0000
_diffrn_detector_type            HyPix
_diffrn_measured_fraction_theta_full 1.000
_diffrn_measured_fraction_theta_max 1.000
_diffrn_measurement_details      
;
List of Runs (angles in degrees, time in seconds):

  # Type    Start    End  Width  t~exp~   \w     \q     \k     \f   Frames
#--------------------------------------------------------------------------
  1  \w    -92.00 -58.00   0.50    0.63    --  -50.51 144.00 -55.00   68
  2  \w   -115.00 -90.00   0.50    0.63    --  -50.51-144.00-108.00   50
  3  \w   -116.00 -74.00   0.50    0.63    --  -50.51-127.00  60.00   84
  4  \w    -52.00 -26.00   0.50    0.63    --  -50.51 144.00 -55.00   52
  5  \w    -51.00 -26.00   0.50    0.63    --  -50.51 127.00 135.00   50
  6  \w     58.00  95.00   0.50    0.63    --   50.51-127.00  60.00   74
  7  \w     57.00 100.00   0.50    0.63    --   50.51-144.00-108.00   86
  8  \w   -143.00-106.00   0.50    2.51    --  -90.00-144.00-108.00   74
  9  \w    -63.00 -18.00   0.50    2.51    --  -90.00 127.00 135.00   90
 10  \w   -141.00-116.00   0.50    2.51    --  -90.00-127.00  60.00   50
 11  \w    102.00 127.00   0.50    2.51    --  108.14 144.00 -55.00   50
 12  \w     76.00 126.00   0.50    2.51    --  108.14-144.00-108.00  100
 13  \w     94.00 144.00   0.50    2.51    --  108.14 127.00 135.00  100
 14  \w     50.00  75.00   0.50    2.51    --  108.14-127.00  60.00   50
 15  \w    -26.00  22.00   0.50    0.63    --  -50.51  19.00  60.00   96
 16  \w    -18.00  16.00   0.50    0.63    --  -50.51  19.00  90.00   68
 17  \w    -15.00  20.00   0.50    0.63    --  -50.51  19.00 120.00   70
 18  \w    -42.00  21.00   0.50    0.63    --  -50.51  38.00   0.00  126
 19  \w   -106.00 -80.00   0.50    0.63    --  -50.51-125.00 -90.00   52
 20  \w    -20.00   5.00   0.50    0.63    --  -50.51  19.00 150.00   50
 21  \w   -156.00 -84.00   0.50    2.51    --  -90.00 -38.00-120.00  144
 22  \w    -61.00 -19.00   0.50    2.51    --  -90.00 125.00 150.00   84
 23  \w    -61.00 -35.00   0.50    2.51    --  -90.00  57.00   0.00   52
 24  \w    -85.00 -20.00   0.50    2.51    --  -90.00 125.00 120.00  130
 25  \w   -161.00 -77.00   0.50    2.51    --  -90.00 -57.00   0.00  168
 26  \w   -161.00 -83.00   0.50    2.51    --  -90.00 -38.00  60.00  156
 27  \w    -62.00 -37.00   0.50    2.51    --  -90.00 144.00 -55.00   50
 28  \w   -149.00 -83.00   0.50    2.51    --  -90.00 -19.00 -90.00  132
 29  \w     36.00 103.00   0.50    2.51    --  108.14-125.00 150.00  134
 30  \w     51.00  83.00   0.50    2.51    --  108.14-125.00 120.00   64
 31  \w     43.00 105.00   0.50    2.51    --  108.14 -77.00-120.00  124
 32  \w     41.00  66.00   0.50    2.51    --  108.14 -57.00   0.00   50
 33  \w     38.00  63.00   0.50    2.51    --  108.14 -57.00  30.00   50
 34  \w     37.00  87.00   0.50    2.51    --  108.14 -77.00-150.00  100
 35  \w     38.00  65.00   0.50    2.51    --  108.14 -57.00 -60.00   54
 36  \w    123.00 178.00   0.50    2.51    --  108.14  38.00-120.00  110
 37  \w     64.00 111.00   0.50    2.51    --  108.14-125.00   0.00   94
 38  \w     60.00 105.00   0.50    2.51    --  108.14-125.00-180.00   90
 39  \w     66.00 112.00   0.50    2.51    --  108.14-125.00-120.00   92
 40  \w     43.00 102.00   0.50    2.51    --  108.14 -99.00  60.00  118
 41  \w     74.00 112.00   0.50    2.51    --  108.14-125.00  60.00   76
 42  \w     72.00 103.00   0.50    2.51    --  108.14 -99.00 -90.00   62
 43  \w     39.00  64.00   0.50    2.51    --  108.14 -99.00 -30.00   50
 44  \w     80.00 105.00   0.50    2.51    --  108.14 -99.00 -30.00   50
 45  \w     88.00 170.00   0.50    2.51    --  108.14  77.00 -90.00  164
 46  \w     40.00  65.00   0.50    2.51    --  108.14 -57.00  90.00   50
;
_diffrn_measurement_device       'four-circle diffractometer'
_diffrn_measurement_device_type  'XtaLAB Synergy, Dualflex, HyPix'
_diffrn_measurement_method       '\w scans'
_diffrn_orient_matrix_type       
'CrysAlisPro convention (1999,Acta A55,543-557)'
_diffrn_orient_matrix_UB_11      0.0984851000
_diffrn_orient_matrix_UB_12      0.0978221000
_diffrn_orient_matrix_UB_13      0.1218987000
_diffrn_orient_matrix_UB_21      0.0051362000
_diffrn_orient_matrix_UB_22      0.0992335000
_diffrn_orient_matrix_UB_23      -0.0611545000
_diffrn_orient_matrix_UB_31      -0.1440700000
_diffrn_orient_matrix_UB_32      0.0263788000
_diffrn_orient_matrix_UB_33      0.0371806000
_diffrn_radiation_monochromator  mirror
_diffrn_radiation_probe          x-ray
_diffrn_radiation_type           'Cu K\a'
_diffrn_radiation_wavelength     1.54184
_diffrn_source                   'micro-focus sealed X-ray tube'
_diffrn_source_type              'PhotonJet (Cu) X-ray Source'
_reflns_Friedel_coverage         0.000
_reflns_Friedel_fraction_full    .
_reflns_Friedel_fraction_max     .
_reflns_number_gt                3936
_reflns_number_total             4125
_reflns_odcompleteness_completeness 99.88
_reflns_odcompleteness_iscentric 1
_reflns_odcompleteness_theta     66.97
_reflns_special_details          
;
 Reflections were merged by SHELXL according to the crystal
 class for the calculation of statistics and refinement.
 
 _reflns_Friedel_fraction is defined as the number of unique
 Friedel pairs measured divided by the number that would be
 possible theoretically, ignoring centric projections and
 systematic absences.
;
_reflns_threshold_expression     'I > 2\s(I)'
_computing_cell_refinement       'CrysAlisPro 1.171.41.122a (Rigaku OD, 2021)'
_computing_data_collection       'CrysAlisPro 1.171.41.122a (Rigaku OD, 2021)'
_computing_data_reduction        'CrysAlisPro 1.171.41.122a (Rigaku OD, 2021)'
_computing_molecular_graphics    'Olex2 1.5 (Dolomanov et al., 2009)'
_computing_publication_material  'Olex2 1.5 (Dolomanov et al., 2009)'
_computing_structure_refinement  'SHELXL 2018/3 (Sheldrick, 2015)'
_computing_structure_solution    'SHELXT 2018/2 (Sheldrick, 2018)'
_refine_diff_density_max         0.932
_refine_diff_density_min         -0.341
_refine_diff_density_rms         0.053
_refine_ls_extinction_coef       .
_refine_ls_extinction_method     none
_refine_ls_goodness_of_fit_ref   1.059
_refine_ls_hydrogen_treatment    constr
_refine_ls_matrix_type           full
_refine_ls_number_parameters     271
_refine_ls_number_reflns         4125
_refine_ls_number_restraints     0
_refine_ls_R_factor_all          0.0335
_refine_ls_R_factor_gt           0.0324
_refine_ls_restrained_S_all      1.059
_refine_ls_shift/su_max          0.001
_refine_ls_shift/su_mean         0.000
_refine_ls_structure_factor_coef Fsqd
_refine_ls_weighting_details     
'w=1/[\s^2^(Fo^2^)+(0.0572P)^2^+0.5559P] where P=(Fo^2^+2Fc^2^)/3'
_refine_ls_weighting_scheme      calc
_refine_ls_wR_factor_gt          0.0992
_refine_ls_wR_factor_ref         0.1003
_refine_special_details          ?
_olex2_refinement_description    
;
1. Fixed Uiso
 At 1.2 times of:
  All C(H) groups
2.a Aromatic/amide H refined with riding coordinates:
 C008(H008), C009(H009), C00A(H00A), C00B(H00B), C00C(H00C), C00E(H00E),
 C00G(H00G), C00H(H00H), C00I(H00I), C00J(H00J), C00K(H00K), C00L(H00L),
 C00M(H00M), C00N(H00N), C00O(H00O), C00P(H00P), C00Q(H00Q), C00R(H00R),
 C00S(H00S), C00T(H00T), C00U(H00U)
;
_atom_sites_solution_hydrogens   geom
_atom_sites_solution_primary     dual
_atom_sites_solution_secondary   ?
loop_
_atom_site_label
_atom_site_type_symbol
_atom_site_fract_x
_atom_site_fract_y
_atom_site_fract_z
_atom_site_U_iso_or_equiv
_atom_site_adp_type
_atom_site_occupancy
_atom_site_site_symmetry_order
_atom_site_calc_flag
_atom_site_refinement_flags_posn
_atom_site_refinement_flags_adp
_atom_site_refinement_flags_occupancy
_atom_site_disorder_assembly
_atom_site_disorder_group
Cu01 Cu 0.86927(3) 0.88579(3) 0.45458(3) 0.04188(13) Uani 1 1 d . . . . .
Cl02 Cl 1.12080(5) 0.91211(5) 0.56721(5) 0.04358(14) Uani 1 1 d . . . . .
P003 P 0.76544(5) 0.73061(4) 0.28260(5) 0.03579(14) Uani 1 1 d . . . . .
N004 N 0.75626(19) 0.90272(16) 0.59107(16) 0.0412(4) Uani 1 1 d . . . . .
C005 C 0.8363(2) 0.73861(19) 0.14999(18) 0.0382(4) Uani 1 1 d . . . . .
C006 C 0.5535(2) 0.96754(18) 0.89398(19) 0.0373(4) Uani 1 1 d . . . . .
C007 C 0.6149(2) 0.93824(18) 0.78471(18) 0.0375(4) Uani 1 1 d . . . . .
C008 C 0.4132(2) 0.9943(2) 0.88832(19) 0.0420(5) Uani 1 1 d . . . . .
H008 H 0.354196 0.990878 0.813884 0.050 Uiso 1 1 calc R U . . .
C009 C 0.9306(2) 0.8488(2) 0.1586(2) 0.0440(5) Uani 1 1 d . . . . .
H009 H 0.951218 0.917448 0.228922 0.053 Uiso 1 1 calc R U . . .
C00A C 0.6618(3) 0.9755(2) 0.6042(2) 0.0454(5) Uani 1 1 d . . . . .
H00A H 0.644288 1.015601 0.547791 0.054 Uiso 1 1 calc R U . . .
C00B C 0.5883(2) 0.9946(2) 0.6978(2) 0.0432(5) Uani 1 1 d . . . . .
H00B H 0.521750 1.044890 0.702098 0.052 Uiso 1 1 calc R U . . .
C00C C 0.6391(2) 0.9740(2) 1.0074(2) 0.0429(5) Uani 1 1 d . . . . .
H00C H 0.733281 0.956633 1.012825 0.051 Uiso 1 1 calc R U . . .
C00D C 0.7808(3) 0.5787(2) 0.2858(2) 0.0433(5) Uani 1 1 d . . . . .
C00E C 0.7088(3) 0.8586(2) 0.7682(2) 0.0478(5) Uani 1 1 d . . . . .
H00E H 0.726059 0.815350 0.821724 0.057 Uiso 1 1 calc R U . . .
C00F C 0.5606(2) 0.71022(19) 0.2350(2) 0.0432(5) Uani 1 1 d . . . . .
C00G C 0.7764(3) 0.8442(2) 0.6716(2) 0.0482(5) Uani 1 1 d . . . . .
H00G H 0.839232 0.790846 0.662278 0.058 Uiso 1 1 calc R U . . .
C00H C 0.4826(3) 0.7063(2) 0.1214(2) 0.0509(5) Uani 1 1 d . . . . .
H00H H 0.533882 0.710394 0.061547 0.061 Uiso 1 1 calc R U . . .
C00I C 0.8073(3) 0.6372(2) 0.0429(2) 0.0568(6) Uani 1 1 d . . . . .
H00I H 0.743835 0.562565 0.034980 0.068 Uiso 1 1 calc R U . . .
C00J C 0.9655(3) 0.7565(3) -0.0412(2) 0.0591(6) Uani 1 1 d . . . . .
H00J H 1.009148 0.762573 -0.104695 0.071 Uiso 1 1 calc R U . . .
C00K C 0.9942(3) 0.8572(2) 0.0631(2) 0.0545(6) Uani 1 1 d . . . . .
H00K H 1.056884 0.931574 0.069650 0.065 Uiso 1 1 calc R U . . .
C00L C 0.8723(4) 0.6472(3) -0.0511(2) 0.0664(7) Uani 1 1 d . . . . .
H00L H 0.852580 0.579147 -0.121726 0.080 Uiso 1 1 calc R U . . .
C00M C 0.4816(3) 0.7043(2) 0.3231(2) 0.0549(6) Uani 1 1 d . . . . .
H00M H 0.532973 0.707714 0.400128 0.066 Uiso 1 1 calc R U . . .
C00N C 0.2504(3) 0.6895(3) 0.1833(3) 0.0705(8) Uani 1 1 d . . . . .
H00N H 0.146565 0.682233 0.165781 0.085 Uiso 1 1 calc R U . . .
C00O C 0.3268(3) 0.6963(2) 0.0963(3) 0.0650(7) Uani 1 1 d . . . . .
H00O H 0.274993 0.694162 0.019993 0.078 Uiso 1 1 calc R U . . .
C00P C 0.3265(3) 0.6933(3) 0.2972(3) 0.0681(7) Uani 1 1 d . . . . .
H00P H 0.274150 0.688574 0.356276 0.082 Uiso 1 1 calc R U . . .
C00Q C 0.9209(3) 0.5684(3) 0.3390(3) 0.0627(7) Uani 1 1 d . . . . .
H00Q H 1.002214 0.637958 0.372847 0.075 Uiso 1 1 calc R U . . .
C00R C 0.6618(3) 0.4738(2) 0.2366(3) 0.0708(8) Uani 1 1 d . . . . .
H00R H 0.566675 0.478247 0.198947 0.085 Uiso 1 1 calc R U . . .
C00S C 0.9425(5) 0.4565(3) 0.3430(3) 0.0839(10) Uani 1 1 d . . . . .
H00S H 1.038409 0.450831 0.377064 0.101 Uiso 1 1 calc R U . . .
C00T C 0.8238(5) 0.3542(3) 0.2972(3) 0.0868(11) Uani 1 1 d . . . . .
H00T H 0.837479 0.279355 0.302508 0.104 Uiso 1 1 calc R U . . .
C00U C 0.6833(5) 0.3628(3) 0.2431(4) 0.0929(11) Uani 1 1 d . . . . .
H00U H 0.602230 0.293102 0.210573 0.112 Uiso 1 1 calc R U . . .

loop_
_atom_site_aniso_label
_atom_site_aniso_U_11
_atom_site_aniso_U_22
_atom_site_aniso_U_33
_atom_site_aniso_U_23
_atom_site_aniso_U_13
_atom_site_aniso_U_12
Cu01 0.04071(19) 0.0433(2) 0.03491(19) 0.00343(13) 0.01508(13) 0.00578(13)
Cl02 0.0394(3) 0.0433(3) 0.0474(3) 0.0148(2) 0.0097(2) 0.0113(2)
P003 0.0333(3) 0.0339(3) 0.0354(3) 0.0053(2) 0.0113(2) 0.00544(19)
N004 0.0404(9) 0.0476(10) 0.0364(9) 0.0101(7) 0.0174(7) 0.0122(8)
C005 0.0363(10) 0.0406(10) 0.0344(10) 0.0074(8) 0.0099(8) 0.0099(8)
C006 0.0376(10) 0.0388(10) 0.0379(10) 0.0131(8) 0.0166(8) 0.0085(8)
C007 0.0350(10) 0.0403(10) 0.0368(10) 0.0100(8) 0.0149(8) 0.0079(8)
C008 0.0384(10) 0.0546(12) 0.0367(10) 0.0179(9) 0.0141(8) 0.0127(9)
C009 0.0396(11) 0.0464(11) 0.0432(11) 0.0114(9) 0.0122(9) 0.0093(9)
C00A 0.0497(12) 0.0558(13) 0.0392(11) 0.0195(10) 0.0201(9) 0.0196(10)
C00B 0.0457(11) 0.0506(12) 0.0412(11) 0.0163(9) 0.0203(9) 0.0207(9)
C00C 0.0364(10) 0.0561(12) 0.0431(11) 0.0193(10) 0.0180(9) 0.0167(9)
C00D 0.0499(12) 0.0407(11) 0.0405(11) 0.0101(9) 0.0196(9) 0.0123(9)
C00E 0.0543(13) 0.0545(13) 0.0476(12) 0.0237(10) 0.0244(10) 0.0232(10)
C00F 0.0361(10) 0.0356(10) 0.0497(12) 0.0048(9) 0.0106(9) 0.0062(8)
C00G 0.0520(12) 0.0535(13) 0.0502(13) 0.0176(10) 0.0268(10) 0.0260(10)
C00H 0.0457(12) 0.0477(12) 0.0529(13) 0.0089(10) 0.0092(10) 0.0134(10)
C00I 0.0718(16) 0.0454(12) 0.0439(13) 0.0037(10) 0.0197(11) 0.0065(11)
C00J 0.0604(15) 0.0847(18) 0.0473(13) 0.0289(13) 0.0267(11) 0.0309(14)
C00K 0.0466(12) 0.0663(15) 0.0551(14) 0.0263(12) 0.0187(11) 0.0104(11)
C00L 0.089(2) 0.0661(17) 0.0411(13) 0.0055(12) 0.0257(13) 0.0238(15)
C00M 0.0408(12) 0.0615(14) 0.0594(15) 0.0166(12) 0.0162(10) 0.0089(10)
C00N 0.0369(12) 0.0649(16) 0.097(2) 0.0130(15) 0.0111(14) 0.0128(11)
C00O 0.0491(14) 0.0606(16) 0.0706(17) 0.0108(13) -0.0028(12) 0.0169(12)
C00P 0.0427(13) 0.0729(18) 0.087(2) 0.0217(15) 0.0263(13) 0.0108(12)
C00Q 0.0610(15) 0.0580(15) 0.0710(17) 0.0212(13) 0.0146(13) 0.0230(12)
C00R 0.0643(16) 0.0401(13) 0.100(2) 0.0161(14) 0.0222(15) 0.0059(12)
C00S 0.100(2) 0.082(2) 0.088(2) 0.0360(18) 0.0246(19) 0.053(2)
C00T 0.139(3) 0.0564(18) 0.095(2) 0.0377(17) 0.057(2) 0.048(2)
C00U 0.107(3) 0.0427(15) 0.131(3) 0.0262(18) 0.048(2) 0.0105(16)

_geom_special_details            
;
 All esds (except the esd in the dihedral angle between two l.s. planes)
 are estimated using the full covariance matrix.  The cell esds are taken
 into account individually in the estimation of esds in distances, angles
 and torsion angles; correlations between esds in cell parameters are only
 used when they are defined by crystal symmetry.  An approximate (isotropic)
 treatment of cell esds is used for estimating esds involving l.s. planes.
;
loop_
_geom_bond_atom_site_label_1
_geom_bond_atom_site_label_2
_geom_bond_distance
_geom_bond_site_symmetry_2
_geom_bond_publ_flag
Cu01 Cu01 3.0292(6) 2_776 ?
Cu01 Cl02 2.4517(6) 2_776 ?
Cu01 Cl02 2.3780(6) . ?
Cu01 P003 2.1941(6) . ?
Cu01 N004 2.0628(17) . ?
P003 C005 1.827(2) . ?
P003 C00D 1.829(2) . ?
P003 C00F 1.829(2) . ?
N004 C00A 1.334(3) . ?
N004 C00G 1.333(3) . ?
C005 C009 1.387(3) . ?
C005 C00I 1.399(3) . ?
C006 C007 1.481(3) . ?
C006 C008 1.391(3) . ?
C006 C00C 1.397(3) . ?
C007 C00B 1.385(3) . ?
C007 C00E 1.392(3) . ?
C008 H008 0.9300 . ?
C008 C00C 1.381(3) 2_677 ?
C009 H009 0.9300 . ?
C009 C00K 1.386(3) . ?
C00A H00A 0.9300 . ?
C00A C00B 1.388(3) . ?
C00B H00B 0.9300 . ?
C00C H00C 0.9300 . ?
C00D C00Q 1.380(4) . ?
C00D C00R 1.384(3) . ?
C00E H00E 0.9300 . ?
C00E C00G 1.384(3) . ?
C00F C00H 1.383(3) . ?
C00F C00M 1.391(3) . ?
C00G H00G 0.9300 . ?
C00H H00H 0.9300 . ?
C00H C00O 1.397(3) . ?
C00I H00I 0.9300 . ?
C00I C00L 1.382(4) . ?
C00J H00J 0.9300 . ?
C00J C00K 1.374(4) . ?
C00J C00L 1.370(4) . ?
C00K H00K 0.9300 . ?
C00L H00L 0.9300 . ?
C00M H00M 0.9300 . ?
C00M C00P 1.389(4) . ?
C00N H00N 0.9300 . ?
C00N C00O 1.365(4) . ?
C00N C00P 1.381(5) . ?
C00O H00O 0.9300 . ?
C00P H00P 0.9300 . ?
C00Q H00Q 0.9300 . ?
C00Q C00S 1.380(4) . ?
C00R H00R 0.9300 . ?
C00R C00U 1.378(4) . ?
C00S H00S 0.9300 . ?
C00S C00T 1.363(5) . ?
C00T H00T 0.9300 . ?
C00T C00U 1.378(6) . ?
C00U H00U 0.9300 . ?

loop_
_geom_angle_atom_site_label_1
_geom_angle_atom_site_label_2
_geom_angle_atom_site_label_3
_geom_angle
_geom_angle_site_symmetry_1
_geom_angle_site_symmetry_3
_geom_angle_publ_flag
Cl02 Cu01 Cu01 52.249(15) . 2_776 ?
Cl02 Cu01 Cu01 50.079(15) 2_776 2_776 ?
Cl02 Cu01 Cl02 102.328(18) . 2_776 ?
P003 Cu01 Cu01 136.53(2) . 2_776 ?
P003 Cu01 Cl02 113.86(2) . 2_776 ?
P003 Cu01 Cl02 120.49(2) . . ?
N004 Cu01 Cu01 105.91(5) . 2_776 ?
N004 Cu01 Cl02 101.10(5) . . ?
N004 Cu01 Cl02 98.74(5) . 2_776 ?
N004 Cu01 P003 117.09(5) . . ?
Cu01 Cl02 Cu01 77.672(18) . 2_776 ?
C005 P003 Cu01 116.53(7) . . ?
C005 P003 C00D 102.15(9) . . ?
C005 P003 C00F 105.88(10) . . ?
C00D P003 Cu01 116.45(7) . . ?
C00D P003 C00F 103.03(10) . . ?
C00F P003 Cu01 111.33(7) . . ?
C00A N004 Cu01 121.06(14) . . ?
C00G N004 Cu01 121.94(14) . . ?
C00G N004 C00A 116.99(17) . . ?
C009 C005 P003 118.33(15) . . ?
C009 C005 C00I 118.4(2) . . ?
C00I C005 P003 123.17(17) . . ?
C008 C006 C007 121.50(19) . . ?
C008 C006 C00C 118.21(18) . . ?
C00C C006 C007 120.23(18) . . ?
C00B C007 C006 121.28(18) . . ?
C00B C007 C00E 116.95(18) . . ?
C00E C007 C006 121.67(19) . . ?
C006 C008 H008 119.8 . . ?
C00C C008 C006 120.4(2) 2_677 . ?
C00C C008 H008 119.8 2_677 . ?
C005 C009 H009 119.8 . . ?
C00K C009 C005 120.4(2) . . ?
C00K C009 H009 119.8 . . ?
N004 C00A H00A 118.3 . . ?
N004 C00A C00B 123.4(2) . . ?
C00B C00A H00A 118.3 . . ?
C007 C00B C00A 119.56(19) . . ?
C007 C00B H00B 120.2 . . ?
C00A C00B H00B 120.2 . . ?
C006 C00C H00C 119.3 . . ?
C008 C00C C006 121.39(19) 2_677 . ?
C008 C00C H00C 119.3 2_677 . ?
C00Q C00D P003 117.59(19) . . ?
C00Q C00D C00R 118.3(2) . . ?
C00R C00D P003 124.1(2) . . ?
C007 C00E H00E 120.2 . . ?
C00G C00E C007 119.5(2) . . ?
C00G C00E H00E 120.2 . . ?
C00H C00F P003 124.75(18) . . ?
C00H C00F C00M 118.9(2) . . ?
C00M C00F P003 116.28(18) . . ?
N004 C00G C00E 123.5(2) . . ?
N004 C00G H00G 118.3 . . ?
C00E C00G H00G 118.3 . . ?
C00F C00H H00H 119.9 . . ?
C00F C00H C00O 120.2(2) . . ?
C00O C00H H00H 119.9 . . ?
C005 C00I H00I 119.8 . . ?
C00L C00I C005 120.4(2) . . ?
C00L C00I H00I 119.8 . . ?
C00K C00J H00J 120.2 . . ?
C00L C00J H00J 120.2 . . ?
C00L C00J C00K 119.6(2) . . ?
C009 C00K H00K 119.7 . . ?
C00J C00K C009 120.6(2) . . ?
C00J C00K H00K 119.7 . . ?
C00I C00L H00L 119.7 . . ?
C00J C00L C00I 120.6(2) . . ?
C00J C00L H00L 119.7 . . ?
C00F C00M H00M 119.7 . . ?
C00P C00M C00F 120.6(3) . . ?
C00P C00M H00M 119.7 . . ?
C00O C00N H00N 119.9 . . ?
C00O C00N C00P 120.3(2) . . ?
C00P C00N H00N 119.9 . . ?
C00H C00O H00O 119.8 . . ?
C00N C00O C00H 120.4(3) . . ?
C00N C00O H00O 119.8 . . ?
C00M C00P H00P 120.1 . . ?
C00N C00P C00M 119.7(3) . . ?
C00N C00P H00P 120.1 . . ?
C00D C00Q H00Q 119.5 . . ?
C00D C00Q C00S 121.1(3) . . ?
C00S C00Q H00Q 119.5 . . ?
C00D C00R H00R 119.8 . . ?
C00U C00R C00D 120.4(3) . . ?
C00U C00R H00R 119.8 . . ?
C00Q C00S H00S 119.8 . . ?
C00T C00S C00Q 120.3(3) . . ?
C00T C00S H00S 119.8 . . ?
C00S C00T H00T 120.4 . . ?
C00S C00T C00U 119.3(3) . . ?
C00U C00T H00T 120.4 . . ?
C00R C00U C00T 120.7(3) . . ?
C00R C00U H00U 119.7 . . ?
C00T C00U H00U 119.7 . . ?

loop_
_geom_torsion_atom_site_label_1
_geom_torsion_atom_site_label_2
_geom_torsion_atom_site_label_3
_geom_torsion_atom_site_label_4
_geom_torsion
_geom_torsion_site_symmetry_1
_geom_torsion_site_symmetry_2
_geom_torsion_site_symmetry_3
_geom_torsion_site_symmetry_4
_geom_torsion_publ_flag
Cu01 P003 C005 C009 -10.84(19) . . . . ?
Cu01 P003 C005 C00I 165.38(18) . . . . ?
Cu01 P003 C00D C00Q -46.8(2) . . . . ?
Cu01 P003 C00D C00R 134.2(2) . . . . ?
Cu01 P003 C00F C00H 125.74(18) . . . . ?
Cu01 P003 C00F C00M -51.10(19) . . . . ?
Cu01 N004 C00A C00B -176.96(17) . . . . ?
Cu01 N004 C00G C00E 176.40(19) . . . . ?
P003 C005 C009 C00K 176.23(17) . . . . ?
P003 C005 C00I C00L -175.8(2) . . . . ?
P003 C00D C00Q C00S -178.8(2) . . . . ?
P003 C00D C00R C00U -179.9(3) . . . . ?
P003 C00F C00H C00O -176.92(18) . . . . ?
P003 C00F C00M C00P 177.7(2) . . . . ?
N004 C00A C00B C007 1.4(4) . . . . ?
C005 P003 C00D C00Q 81.3(2) . . . . ?
C005 P003 C00D C00R -97.6(2) . . . . ?
C005 P003 C00F C00H -1.8(2) . . . . ?
C005 P003 C00F C00M -178.66(17) . . . . ?
C005 C009 C00K C00J -0.3(4) . . . . ?
C005 C00I C00L C00J -0.3(4) . . . . ?
C006 C007 C00B C00A 172.7(2) . . . . ?
C006 C007 C00E C00G -173.1(2) . . . . ?
C007 C006 C008 C00C -177.5(2) . . . 2_677 ?
C007 C006 C00C C008 177.5(2) . . . 2_677 ?
C007 C00E C00G N004 -0.3(4) . . . . ?
C008 C006 C007 C00B 34.9(3) . . . . ?
C008 C006 C007 C00E -148.9(2) . . . . ?
C008 C006 C00C C008 0.2(4) . . . 2_677 ?
C009 C005 C00I C00L 0.4(4) . . . . ?
C00A N004 C00G C00E -2.1(3) . . . . ?
C00B C007 C00E C00G 3.2(3) . . . . ?
C00C C006 C007 C00B -142.4(2) . . . . ?
C00C C006 C007 C00E 33.8(3) . . . . ?
C00C C006 C008 C00C -0.2(3) . . . 2_677 ?
C00D P003 C005 C009 -138.92(17) . . . . ?
C00D P003 C005 C00I 37.3(2) . . . . ?
C00D P003 C00F C00H -108.7(2) . . . . ?
C00D P003 C00F C00M 74.44(19) . . . . ?
C00D C00Q C00S C00T -2.0(5) . . . . ?
C00D C00R C00U C00T -0.7(6) . . . . ?
C00E C007 C00B C00A -3.7(3) . . . . ?
C00F P003 C005 C009 113.55(17) . . . . ?
C00F P003 C005 C00I -70.2(2) . . . . ?
C00F P003 C00D C00Q -169.0(2) . . . . ?
C00F P003 C00D C00R 12.1(2) . . . . ?
C00F C00H C00O C00N -0.4(4) . . . . ?
C00F C00M C00P C00N -0.6(4) . . . . ?
C00G N004 C00A C00B 1.6(3) . . . . ?
C00H C00F C00M C00P 0.7(4) . . . . ?
C00I C005 C009 C00K -0.2(3) . . . . ?
C00K C00J C00L C00I -0.2(4) . . . . ?
C00L C00J C00K C009 0.5(4) . . . . ?
C00M C00F C00H C00O -0.2(3) . . . . ?
C00O C00N C00P C00M 0.1(4) . . . . ?
C00P C00N C00O C00H 0.4(4) . . . . ?
C00Q C00D C00R C00U 1.1(4) . . . . ?
C00Q C00S C00T C00U 2.3(5) . . . . ?
C00R C00D C00Q C00S 0.2(4) . . . . ?
C00S C00T C00U C00R -1.0(6) . . . . ?

_shelx_res_file                  
;
TITL exp_5296_auto_a.res in P-1
    exp_5296_auto.res
    created by SHELXL-2018/3 at 19:53:49 on 06-Nov-2024
REM Old TITL exp_5296_auto in P-1
REM SHELXT solution in P-1: R1 0.122, Rweak 0.007, Alpha 0.046
REM <I/s> 0.000 for 0 systematic absences, Orientation as input
REM Formula found by SHELXT: C24 N3 P Cl Cu
CELL 1.54184 9.2912 11.7601 11.7999 107.136 100.739 100.697
ZERR 1 0.0002 0.0002 0.0002 0.002 0.001 0.002
LATT 1
SFAC C H Cl Cu N P
UNIT 52 42 2 2 2 2

L.S. 10
PLAN  5
SIZE 0.02 0.04 0.03
TEMP 24
CONF
list 4
MORE -1
BOND $H
fmap 2 53
acta
SHEL 0.84 999
REM <olex2.extras>
REM <HklSrc "%.\\exp_5296_auto.hkl">
REM </olex2.extras>

WGHT    0.057200    0.555900
FVAR       0.74562
CU01  4    0.869273    0.885793    0.454584    11.00000    0.04071    0.04334 =
         0.03491    0.00343    0.01508    0.00578
CL02  3    1.120799    0.912114    0.567206    11.00000    0.03935    0.04330 =
         0.04738    0.01485    0.00971    0.01129
P003  6    0.765440    0.730609    0.282602    11.00000    0.03329    0.03391 =
         0.03540    0.00528    0.01135    0.00544
N004  5    0.756259    0.902722    0.591074    11.00000    0.04036    0.04763 =
         0.03641    0.01006    0.01744    0.01221
C005  1    0.836340    0.738607    0.149995    11.00000    0.03629    0.04058 =
         0.03440    0.00740    0.00994    0.00986
C006  1    0.553451    0.967537    0.893978    11.00000    0.03760    0.03882 =
         0.03787    0.01309    0.01660    0.00846
C007  1    0.614866    0.938237    0.784711    11.00000    0.03502    0.04031 =
         0.03682    0.01000    0.01492    0.00789
C008  1    0.413168    0.994318    0.888325    11.00000    0.03843    0.05457 =
         0.03672    0.01787    0.01407    0.01274
AFIX  43
H008  2    0.354196    0.990878    0.813884    11.00000   -1.20000
AFIX   0
C009  1    0.930591    0.848803    0.158648    11.00000    0.03960    0.04639 =
         0.04319    0.01140    0.01217    0.00934
AFIX  43
H009  2    0.951218    0.917448    0.228922    11.00000   -1.20000
AFIX   0
C00A  1    0.661825    0.975532    0.604219    11.00000    0.04969    0.05583 =
         0.03920    0.01955    0.02012    0.01961
AFIX  43
H00A  2    0.644288    1.015601    0.547791    11.00000   -1.20000
AFIX   0
C00B  1    0.588340    0.994606    0.697794    11.00000    0.04566    0.05063 =
         0.04122    0.01628    0.02028    0.02073
AFIX  43
H00B  2    0.521750    1.044890    0.702098    11.00000   -1.20000
AFIX   0
C00C  1    0.639092    0.974009    1.007393    11.00000    0.03642    0.05606 =
         0.04309    0.01928    0.01798    0.01675
AFIX  43
H00C  2    0.733281    0.956633    1.012825    11.00000   -1.20000
AFIX   0
C00D  1    0.780849    0.578726    0.285766    11.00000    0.04990    0.04071 =
         0.04046    0.01011    0.01963    0.01232
C00E  1    0.708816    0.858592    0.768203    11.00000    0.05435    0.05448 =
         0.04758    0.02366    0.02438    0.02315
AFIX  43
H00E  2    0.726059    0.815350    0.821724    11.00000   -1.20000
AFIX   0
C00F  1    0.560638    0.710222    0.234972    11.00000    0.03609    0.03560 =
         0.04974    0.00476    0.01057    0.00620
C00G  1    0.776434    0.844173    0.671557    11.00000    0.05200    0.05352 =
         0.05020    0.01760    0.02678    0.02598
AFIX  43
H00G  2    0.839232    0.790846    0.662278    11.00000   -1.20000
AFIX   0
C00H  1    0.482566    0.706313    0.121374    11.00000    0.04567    0.04765 =
         0.05287    0.00890    0.00920    0.01337
AFIX  43
H00H  2    0.533882    0.710394    0.061547    11.00000   -1.20000
AFIX   0
C00I  1    0.807269    0.637175    0.042938    11.00000    0.07182    0.04536 =
         0.04387    0.00373    0.01967    0.00653
AFIX  43
H00I  2    0.743835    0.562565    0.034980    11.00000   -1.20000
AFIX   0
C00J  1    0.965519    0.756517   -0.041188    11.00000    0.06042    0.08471 =
         0.04733    0.02892    0.02675    0.03092
AFIX  43
H00J  2    1.009148    0.762573   -0.104695    11.00000   -1.20000
AFIX   0
C00K  1    0.994216    0.857170    0.063104    11.00000    0.04661    0.06628 =
         0.05510    0.02628    0.01870    0.01041
AFIX  43
H00K  2    1.056884    0.931574    0.069650    11.00000   -1.20000
AFIX   0
C00L  1    0.872301    0.647231   -0.051077    11.00000    0.08876    0.06614 =
         0.04105    0.00550    0.02573    0.02383
AFIX  43
H00L  2    0.852580    0.579147   -0.121726    11.00000   -1.20000
AFIX   0
C00M  1    0.481555    0.704295    0.323132    11.00000    0.04078    0.06152 =
         0.05942    0.01657    0.01623    0.00892
AFIX  43
H00M  2    0.532973    0.707714    0.400128    11.00000   -1.20000
AFIX   0
C00N  1    0.250362    0.689471    0.183309    11.00000    0.03688    0.06492 =
         0.09695    0.01299    0.01110    0.01283
AFIX  43
H00N  2    0.146565    0.682233    0.165781    11.00000   -1.20000
AFIX   0
C00O  1    0.326845    0.696252    0.096329    11.00000    0.04911    0.06062 =
         0.07064    0.01080   -0.00281    0.01693
AFIX  43
H00O  2    0.274993    0.694162    0.019993    11.00000   -1.20000
AFIX   0
C00P  1    0.326478    0.693315    0.297183    11.00000    0.04270    0.07289 =
         0.08729    0.02168    0.02632    0.01083
AFIX  43
H00P  2    0.274150    0.688574    0.356276    11.00000   -1.20000
AFIX   0
C00Q  1    0.920940    0.568379    0.339044    11.00000    0.06097    0.05803 =
         0.07095    0.02119    0.01463    0.02297
AFIX  43
H00Q  2    1.002214    0.637958    0.372847    11.00000   -1.20000
AFIX   0
C00R  1    0.661764    0.473832    0.236585    11.00000    0.06434    0.04014 =
         0.09975    0.01607    0.02222    0.00585
AFIX  43
H00R  2    0.566675    0.478247    0.198947    11.00000   -1.20000
AFIX   0
C00S  1    0.942452    0.456464    0.342999    11.00000    0.10020    0.08188 =
         0.08756    0.03597    0.02461    0.05346
AFIX  43
H00S  2    1.038409    0.450831    0.377064    11.00000   -1.20000
AFIX   0
C00T  1    0.823809    0.354173    0.297244    11.00000    0.13890    0.05640 =
         0.09466    0.03765    0.05719    0.04826
AFIX  43
H00T  2    0.837479    0.279355    0.302508    11.00000   -1.20000
AFIX   0
C00U  1    0.683310    0.362846    0.243074    11.00000    0.10693    0.04274 =
         0.13056    0.02623    0.04777    0.01054
AFIX  43
H00U  2    0.602230    0.293102    0.210573    11.00000   -1.20000
AFIX   0
HKLF 4


REM  exp_5296_auto_a.res in P-1
REM wR2 = 0.1003, GooF = S = 1.059, Restrained GooF = 1.059 for all data
REM R1 = 0.0324 for 3936 Fo > 4sig(Fo) and 0.0335 for all 4125 data
REM 271 parameters refined using 0 restraints

END

WGHT      0.0572      0.5559

REM Highest difference peak  0.932,  deepest hole -0.341,  1-sigma level  0.053
Q1    1   0.4200  0.4802  0.4607  11.00000  0.05    0.93
Q2    1   0.7976  0.7285  0.2073  11.00000  0.05    0.28
Q3    1   0.6568  0.7259  0.2552  11.00000  0.05    0.28
Q4    1   0.8155  0.6967  0.1013  11.00000  0.05    0.24
Q5    1   0.8369  0.7840  0.4192  11.00000  0.05    0.23
;
_shelx_res_checksum              51861
_olex2_submission_special_instructions 'No special instructions were received'
_oxdiff_exptl_absorpt_empirical_details 
;
Empirical correction (ABSPACK) includes:
- Absorption correction using spherical harmonics
- Frame scaling
;
_oxdiff_exptl_absorpt_empirical_full_max 1.154
_oxdiff_exptl_absorpt_empirical_full_min 0.892
####################################################################### 
# 
# This file contains crystal structure data downloaded from the 
# Cambridge Structural Database (CSD) hosted by the Cambridge 
# Crystallographic Data Centre (CCDC).
# 
# Full information about CCDC data access policies and citation 
# guidelines are available at http://www.ccdc.cam.ac.uk/access/V1 
# 
# Audit and citation data items may have been added by the CCDC. 
# Please retain this information to preserve the provenance of 
# this file and to allow appropriate attribution of the data. 
# 
#######################################################################

data_exp_7007_auto
_database_code_depnum_ccdc_archive 'CCDC 2473360'
loop_
_audit_author_name
_audit_author_address
'hongjin zhang'
;WUYI University
China
;
_audit_update_record             
;
2025-07-16 deposited with the CCDC.	2025-09-08 downloaded from the CCDC.
;
_audit_creation_date             2025-07-16
_audit_creation_method           
;
Olex2 1.5
(compiled 2025.07.13 svn.rb7424aed for OlexSys, GUI svn.r7308)
;
_shelx_SHELXL_version_number     2019/3
_chemical_name_common            ?
_chemical_name_systematic        ?
_chemical_formula_moiety         'C52 H42 Cu2 I2 N2 P2'
_chemical_formula_sum            'C52 H42 Cu2 I2 N2 P2'
_chemical_formula_weight         1137.69
_chemical_melting_point          ?
loop_
_atom_type_symbol
_atom_type_description
_atom_type_scat_dispersion_real
_atom_type_scat_dispersion_imag
_atom_type_scat_source
C C 0.0181 0.0091 'International Tables Vol C Tables 4.2.6.8 and 6.1.1.4'
H H 0.0000 0.0000 'International Tables Vol C Tables 4.2.6.8 and 6.1.1.4'
Cu Cu -1.9646 0.5888 'International Tables Vol C Tables 4.2.6.8 and 6.1.1.4'
I I -0.3257 6.8362 'International Tables Vol C Tables 4.2.6.8 and 6.1.1.4'
N N 0.0311 0.0180 'International Tables Vol C Tables 4.2.6.8 and 6.1.1.4'
P P 0.2955 0.4335 'International Tables Vol C Tables 4.2.6.8 and 6.1.1.4'

_shelx_space_group_comment       
;
The symmetry employed for this shelxl refinement is uniquely defined
by the following loop, which should always be used as a source of
symmetry information in preference to the above space-group names.
They are only intended as comments.
;
_space_group_crystal_system      triclinic
_space_group_IT_number           2
_space_group_name_H-M_alt        'P -1'
_space_group_name_Hall           '-P 1'
loop_
_space_group_symop_operation_xyz
'x, y, z'
'-x, -y, -z'

_cell_length_a                   9.37790(10)
_cell_length_b                   12.0370(2)
_cell_length_c                   12.1052(2)
_cell_angle_alpha                108.854(2)
_cell_angle_beta                 99.3250(10)
_cell_angle_gamma                101.3780(10)
_cell_volume                     1229.61(3)
_cell_formula_units_Z            1
_cell_measurement_reflns_used    9435
_cell_measurement_temperature    293.8(2)
_cell_measurement_theta_max      77.6800
_cell_measurement_theta_min      3.9640
_shelx_estimated_absorpt_T_max   0.385
_shelx_estimated_absorpt_T_min   0.385
_exptl_absorpt_coefficient_mu    11.804
_exptl_absorpt_correction_T_max  1.00000
_exptl_absorpt_correction_T_min  0.87616
_exptl_absorpt_correction_type   multi-scan
_exptl_absorpt_process_details   
;
CrysAlisPro 1.171.42.94a (Rigaku Oxford Diffraction, 2023)
Empirical absorption correction using spherical harmonics,
implemented in SCALE3 ABSPACK scaling algorithm.
;
_exptl_absorpt_special_details   ?
_exptl_crystal_colour            'clear yellowish yellow'
_exptl_crystal_colour_lustre     clear
_exptl_crystal_colour_modifier   yellowish
_exptl_crystal_colour_primary    yellow
_exptl_crystal_density_diffrn    1.536
_exptl_crystal_density_meas      ?
_exptl_crystal_density_method    ?
_exptl_crystal_description       block
_exptl_crystal_F_000             562
_exptl_crystal_size_max          0.1
_exptl_crystal_size_mid          0.1
_exptl_crystal_size_min          0.1
_exptl_transmission_factor_max   ?
_exptl_transmission_factor_min   ?
_diffrn_reflns_av_R_equivalents  0.0324
_diffrn_reflns_av_unetI/netI     0.0319
_diffrn_reflns_Laue_measured_fraction_full 1.000
_diffrn_reflns_Laue_measured_fraction_max 1.000
_diffrn_reflns_limit_h_max       11
_diffrn_reflns_limit_h_min       -11
_diffrn_reflns_limit_k_max       14
_diffrn_reflns_limit_k_min       -14
_diffrn_reflns_limit_l_max       14
_diffrn_reflns_limit_l_min       -14
_diffrn_reflns_number            14288
_diffrn_reflns_point_group_measured_fraction_full 1.000
_diffrn_reflns_point_group_measured_fraction_max 1.000
_diffrn_reflns_theta_full        66.593
_diffrn_reflns_theta_max         66.593
_diffrn_reflns_theta_min         3.978
_diffrn_ambient_environment      air
_diffrn_ambient_temperature      293.8(2)
_diffrn_detector                 'Hybrid Pixel Array Detector'
_diffrn_detector_area_resol_mean 10.0000
_diffrn_detector_type            HyPix
_diffrn_measured_fraction_theta_full 1.000
_diffrn_measured_fraction_theta_max 1.000
_diffrn_measurement_details      
;
List of Runs (angles in degrees, time in seconds):

  # Type    Start    End  Width  t~exp~   \w     \q     \k     \f   Frames
#--------------------------------------------------------------------------
  1  \w    -62.00 -29.00   0.50    1.00    --  -50.28  58.00 -97.00   66
  2  \w    -21.00  20.00   0.50    1.00    --  -50.28  58.00 -97.00   82
  3  \w   -118.00 -58.00   0.50    1.00    --  -50.28 -58.00 121.00  120
  4  \w    -21.00  32.00   0.50    1.00    --   50.28 -58.00 121.00  106
  5  \w   -160.00 -77.00   0.50    4.49    --  -90.00 -58.00 121.00  166
  6  \w    -48.00 -20.00   0.50    4.49    --  -90.00  58.00 -97.00   56
  7  \w     95.00 178.00   0.50    4.49    --  108.34  58.00 -97.00  166
  8  \w     37.00  67.00   0.50    4.49    --  108.34 -58.00 121.00   60
  9  \w    -84.00 -13.00   0.50    1.00    --  -50.28 125.00 150.00  142
 10  \w    -26.00  11.00   0.50    1.00    --  -50.28  19.00  90.00   74
 11  \w    -18.00  12.00   0.50    1.00    --  -50.28  19.00   0.00   60
 12  \w     57.00  82.00   0.50    1.00    --   50.28-125.00-180.00   50
 13  \w    -16.00  26.00   0.50    1.00    --   50.28 -19.00 120.00   84
 14  \w     63.00  92.00   0.50    1.00    --   50.28  58.00 -97.00   58
 15  \w    -66.00 -21.00   0.50    4.49    --  -90.00 125.00   0.00   90
 16  \w    -57.00 -29.00   0.50    4.49    --  -90.00  57.00  30.00   56
 17  \w    -63.00 -24.00   0.50    4.49    --  -90.00 125.00  30.00   78
 18  \w    -62.00 -19.00   0.50    4.49    --  -90.00  57.00  90.00   86
 19  \w    -65.00 -36.00   0.50    4.49    --  -90.00  57.00  60.00   58
 20  \w   -159.00-111.00   0.50    4.49    --  -90.00 -77.00-180.00   96
 21  \w     53.00  99.00   0.50    4.49    --  108.34 -99.00 -30.00   92
 22  \w     39.00  87.00   0.50    4.49    --  108.34 -99.00-120.00   96
 23  \w     46.00  80.00   0.50    4.49    --  108.34-125.00 120.00   68
 24  \w     62.00  88.00   0.50    4.49    --  108.34 -99.00  30.00   52
 25  \w     65.00 106.00   0.50    4.49    --  108.34-125.00-180.00   82
 26  \w     39.00  96.00   0.50    4.49    --  108.34 -99.00 -60.00  114
 27  \w     41.00  66.00   0.50    4.49    --  108.34 -57.00 -90.00   50
 28  \w     37.00  62.00   0.50    4.49    --  108.34 -57.00-150.00   50
 29  \w    105.00 173.00   0.50    4.49    --  108.34  19.00-180.00  136
 30  \w    118.00 174.00   0.50    4.49    --  108.34  19.00-150.00  112
 31  \w     49.00 103.00   0.50    4.49    --  108.34-125.00-150.00  108
 32  \w     38.00  66.00   0.50    4.49    --  108.34 -57.00 -60.00   56
 33  \w    146.00 175.00   0.50    4.49    --  108.34 125.00-150.00   58
 34  \w    112.00 150.00   0.50    4.49    --  108.34  57.00 -30.00   76
 35  \w    110.00 136.00   0.50    4.49    --  108.34 125.00-150.00   52
 36  \w     39.00 102.00   0.50    4.49    --  108.34 -99.00-150.00  126
 37  \w     51.00 112.00   0.50    4.49    --  108.34-125.00  60.00  122
 38  \w     87.00 112.00   0.50    4.49    --  108.34-125.00 -90.00   50
 39  \w     69.00 110.00   0.50    4.49    --  108.34-125.00 -60.00   82
 40  \w     84.00 111.00   0.50    4.49    --  108.34-125.00 120.00   54
;
_diffrn_measurement_device       'four-circle diffractometer'
_diffrn_measurement_device_type  'XtaLAB Synergy, Dualflex, HyPix'
_diffrn_measurement_method       '\w scans'
_diffrn_orient_matrix_type       
'CrysAlisPro convention (1999,Acta A55,543-557)'
_diffrn_orient_matrix_UB_11      0.0472102000
_diffrn_orient_matrix_UB_12      0.0523231000
_diffrn_orient_matrix_UB_13      -0.0931033000
_diffrn_orient_matrix_UB_21      0.1112117000
_diffrn_orient_matrix_UB_22      -0.0789423000
_diffrn_orient_matrix_UB_23      -0.0199664000
_diffrn_orient_matrix_UB_31      -0.1234936000
_diffrn_orient_matrix_UB_32      -0.1035786000
_diffrn_orient_matrix_UB_33      -0.1007793000
_diffrn_oxdiff_digest_hkl        
;
01fcf8c9d02bfcdead3ba1c7cdce2e7c83a6bb
;
_diffrn_radiation_monochromator  mirror
_diffrn_radiation_probe          x-ray
_diffrn_radiation_type           'Cu K\a'
_diffrn_radiation_wavelength     1.54184
_diffrn_source                   'micro-focus sealed X-ray tube'
_diffrn_source_type              'PhotonJet (Cu) X-ray Source'
_reflns_Friedel_coverage         0.000
_reflns_Friedel_fraction_full    .
_reflns_Friedel_fraction_max     .
_reflns_number_gt                4054
_reflns_number_total             4349
_reflns_odcompleteness_completeness 99.93
_reflns_odcompleteness_iscentric 1
_reflns_odcompleteness_theta     66.97
_reflns_special_details          
;
 Reflections were merged by SHELXL according to the crystal
 class for the calculation of statistics and refinement.
 
 _reflns_Friedel_fraction is defined as the number of unique
 Friedel pairs measured divided by the number that would be
 possible theoretically, ignoring centric projections and
 systematic absences.
;
_reflns_threshold_expression     'I > 2\s(I)'
_computing_cell_refinement       'CrysAlisPro 1.171.42.94a (Rigaku OD, 2023)'
_computing_data_collection       'CrysAlisPro 1.171.42.94a (Rigaku OD, 2023)'
_computing_data_reduction        'CrysAlisPro 1.171.42.94a (Rigaku OD, 2023)'
_computing_molecular_graphics    'Olex2 1.5 (Dolomanov et al., 2009)'
_computing_publication_material  'Olex2 1.5 (Dolomanov et al., 2009)'
_computing_structure_refinement  'SHELXL 2019/3 (Sheldrick, 2015)'
_computing_structure_solution    'SHELXT 2018/2 (Sheldrick, 2018)'
_refine_diff_density_max         0.339
_refine_diff_density_min         -0.289
_refine_diff_density_rms         0.055
_refine_ls_extinction_coef       .
_refine_ls_extinction_method     none
_refine_ls_goodness_of_fit_ref   1.040
_refine_ls_hydrogen_treatment    constr
_refine_ls_matrix_type           full
_refine_ls_number_parameters     271
_refine_ls_number_reflns         4349
_refine_ls_number_restraints     0
_refine_ls_R_factor_all          0.0245
_refine_ls_R_factor_gt           0.0218
_refine_ls_restrained_S_all      1.040
_refine_ls_shift/su_max          0.004
_refine_ls_shift/su_mean         0.000
_refine_ls_structure_factor_coef Fsqd
_refine_ls_weighting_details     
'w=1/[\s^2^(Fo^2^)+(0.0218P)^2^+0.2054P] where P=(Fo^2^+2Fc^2^)/3'
_refine_ls_weighting_scheme      calc
_refine_ls_wR_factor_gt          0.0499
_refine_ls_wR_factor_ref         0.0508
_refine_special_details          ?
_olex2_refinement_description    
;
1. Fixed Uiso
 At 1.2 times of:
  All C(H) groups
2.a Aromatic/amide H refined with riding coordinates:
 C009(H009), C00A(H00A), C00B(H00B), C00C(H00C), C00E(H00E), C00F(H00F),
 C00G(H00G), C00H(H00H), C00I(H00I), C00J(H00J), C00K(H00K), C00L(H00L),
 C00M(H00M), C00N(H00N), C00O(H00O), C00P(H00P), C00Q(H00Q), C00R(H00R),
 C00S(H00S), C00T(H00T), C00U(H00U)
;
_atom_sites_solution_hydrogens   geom
_atom_sites_solution_primary     dual
_atom_sites_solution_secondary   ?
loop_
_atom_site_label
_atom_site_type_symbol
_atom_site_fract_x
_atom_site_fract_y
_atom_site_fract_z
_atom_site_U_iso_or_equiv
_atom_site_adp_type
_atom_site_occupancy
_atom_site_site_symmetry_order
_atom_site_calc_flag
_atom_site_refinement_flags_posn
_atom_site_refinement_flags_adp
_atom_site_refinement_flags_occupancy
_atom_site_disorder_assembly
_atom_site_disorder_group
I001 I 1.13316(2) 0.89456(2) 0.56462(2) 0.03690(6) Uani 1 1 d . . . . .
Cu02 Cu 0.85857(4) 0.88463(3) 0.45424(3) 0.03722(9) Uani 1 1 d . . . . .
P003 P 0.75560(6) 0.73069(5) 0.27818(5) 0.03173(13) Uani 1 1 d . . . . .
N004 N 0.7463(2) 0.89738(19) 0.58953(17) 0.0369(4) Uani 1 1 d . . . . .
C005 C 0.5544(3) 0.9678(2) 0.89570(19) 0.0326(5) Uani 1 1 d . . . . .
C006 C 0.5552(3) 0.7149(2) 0.2315(2) 0.0389(5) Uani 1 1 d . . . . .
C007 C 0.6147(3) 0.9375(2) 0.78683(19) 0.0330(5) Uani 1 1 d . . . . .
C008 C 0.8304(3) 0.7362(2) 0.1488(2) 0.0354(5) Uani 1 1 d . . . . .
C009 C 0.6504(3) 0.9661(2) 0.6056(2) 0.0407(6) Uani 1 1 d . . . . .
H009 H 0.628121 1.001786 0.549570 0.049 Uiso 1 1 calc R U . . .
C00A C 0.6364(3) 0.9728(2) 1.0049(2) 0.0403(5) Uani 1 1 d . . . . .
H00A H 0.728229 0.953996 1.008795 0.048 Uiso 1 1 calc R U . . .
C00B C 0.4169(3) 0.9949(2) 0.8929(2) 0.0395(6) Uani 1 1 d . . . . .
H00B H 0.359780 0.991051 0.820734 0.047 Uiso 1 1 calc R U . . .
C00C C 0.5822(3) 0.9874(2) 0.7006(2) 0.0387(5) Uani 1 1 d . . . . .
H00C H 0.514766 1.035090 0.706559 0.046 Uiso 1 1 calc R U . . .
C00D C 0.7599(3) 0.5791(2) 0.2770(2) 0.0402(6) Uani 1 1 d . . . . .
C00E C 0.7725(3) 0.8447(2) 0.6700(2) 0.0430(6) Uani 1 1 d . . . . .
H00E H 0.836261 0.794017 0.659510 0.052 Uiso 1 1 calc R U . . .
C00F C 0.9246(3) 0.8433(2) 0.1569(2) 0.0427(6) Uani 1 1 d . . . . .
H00F H 0.946969 0.911846 0.226845 0.051 Uiso 1 1 calc R U . . .
C00G C 0.7097(3) 0.8617(2) 0.7678(2) 0.0420(6) Uani 1 1 d . . . . .
H00G H 0.731035 0.822592 0.820778 0.050 Uiso 1 1 calc R U . . .
C00H C 0.4821(3) 0.7108(3) 0.1200(2) 0.0482(6) Uani 1 1 d . . . . .
H00H H 0.535515 0.714017 0.062245 0.058 Uiso 1 1 calc R U . . .
C00I C 0.7990(4) 0.6344(3) 0.0428(2) 0.0563(8) Uani 1 1 d . . . . .
H00I H 0.735341 0.561121 0.035200 0.068 Uiso 1 1 calc R U . . .
C00J C 0.9870(3) 0.8502(3) 0.0618(3) 0.0526(7) Uani 1 1 d . . . . .
H00J H 1.049789 0.923367 0.068148 0.063 Uiso 1 1 calc R U . . .
C00K C 0.4714(3) 0.7102(3) 0.3156(3) 0.0513(7) Uani 1 1 d . . . . .
H00K H 0.518718 0.714118 0.391000 0.062 Uiso 1 1 calc R U . . .
C00L C 0.9558(4) 0.7494(3) -0.0411(2) 0.0571(8) Uani 1 1 d . . . . .
H00L H 0.998394 0.753850 -0.104250 0.068 Uiso 1 1 calc R U . . .
C00M C 0.6367(4) 0.4780(3) 0.2253(4) 0.0698(9) Uani 1 1 d . . . . .
H00M H 0.545783 0.485704 0.188925 0.084 Uiso 1 1 calc R U . . .
C00N C 0.3198(3) 0.6998(3) 0.2894(3) 0.0634(9) Uani 1 1 d . . . . .
H00N H 0.265272 0.695426 0.346295 0.076 Uiso 1 1 calc R U . . .
C00O C 0.8625(4) 0.6425(3) -0.0510(3) 0.0671(9) Uani 1 1 d . . . . .
H00O H 0.841160 0.574506 -0.121348 0.081 Uiso 1 1 calc R U . . .
C00P C 0.8955(4) 0.5648(3) 0.3275(3) 0.0725(10) Uani 1 1 d . . . . .
H00P H 0.980301 0.630788 0.359958 0.087 Uiso 1 1 calc R U . . .
C00Q C 0.2490(4) 0.6960(3) 0.1786(4) 0.0684(10) Uani 1 1 d . . . . .
H00Q H 0.146687 0.689545 0.160770 0.082 Uiso 1 1 calc R U . . .
C00R C 0.3294(4) 0.7018(3) 0.0948(3) 0.0637(9) Uani 1 1 d . . . . .
H00R H 0.281381 0.699703 0.020399 0.076 Uiso 1 1 calc R U . . .
C00S C 0.7816(7) 0.3534(3) 0.2809(4) 0.0903(14) Uani 1 1 d . . . . .
H00S H 0.788113 0.278275 0.283772 0.108 Uiso 1 1 calc R U . . .
C00T C 0.9041(6) 0.4508(4) 0.3293(4) 0.1015(17) Uani 1 1 d . . . . .
H00T H 0.994811 0.441496 0.364113 0.122 Uiso 1 1 calc R U . . .
C00U C 0.6480(6) 0.3661(3) 0.2276(5) 0.0910(13) Uani 1 1 d . . . . .
H00U H 0.564705 0.298951 0.192937 0.109 Uiso 1 1 calc R U . . .

loop_
_atom_site_aniso_label
_atom_site_aniso_U_11
_atom_site_aniso_U_22
_atom_site_aniso_U_33
_atom_site_aniso_U_23
_atom_site_aniso_U_13
_atom_site_aniso_U_12
I001 0.03559(9) 0.03698(9) 0.03792(9) 0.01365(6) 0.00652(6) 0.01136(6)
Cu02 0.04012(19) 0.04076(19) 0.02799(16) 0.00760(14) 0.01115(14) 0.01083(15)
P003 0.0332(3) 0.0298(3) 0.0295(3) 0.0077(2) 0.0083(2) 0.0072(2)
N004 0.0372(10) 0.0448(11) 0.0299(9) 0.0128(8) 0.0133(8) 0.0108(9)
C005 0.0341(11) 0.0357(12) 0.0279(10) 0.0124(9) 0.0101(9) 0.0060(9)
C006 0.0355(12) 0.0311(12) 0.0430(13) 0.0061(10) 0.0070(10) 0.0085(9)
C007 0.0317(11) 0.0355(12) 0.0289(11) 0.0100(9) 0.0094(9) 0.0038(9)
C008 0.0372(12) 0.0361(12) 0.0301(11) 0.0079(9) 0.0076(9) 0.0116(10)
C009 0.0423(13) 0.0578(15) 0.0321(11) 0.0226(11) 0.0150(10) 0.0203(11)
C00A 0.0342(12) 0.0571(15) 0.0360(12) 0.0211(11) 0.0134(10) 0.0152(11)
C00B 0.0360(12) 0.0561(15) 0.0277(11) 0.0172(10) 0.0082(9) 0.0116(11)
C00C 0.0376(12) 0.0500(14) 0.0367(12) 0.0190(10) 0.0157(10) 0.0189(11)
C00D 0.0515(15) 0.0332(12) 0.0357(12) 0.0113(10) 0.0124(11) 0.0118(11)
C00E 0.0510(15) 0.0451(14) 0.0429(13) 0.0181(11) 0.0237(11) 0.0214(11)
C00F 0.0435(14) 0.0445(14) 0.0383(12) 0.0114(11) 0.0131(10) 0.0115(11)
C00G 0.0515(15) 0.0488(14) 0.0413(13) 0.0262(11) 0.0218(11) 0.0227(12)
C00H 0.0454(15) 0.0482(15) 0.0478(14) 0.0138(12) 0.0059(12) 0.0164(12)
C00I 0.077(2) 0.0423(15) 0.0378(13) 0.0038(11) 0.0176(13) 0.0048(14)
C00J 0.0520(16) 0.0602(17) 0.0508(15) 0.0253(13) 0.0197(13) 0.0117(13)
C00K 0.0435(15) 0.0535(16) 0.0507(15) 0.0107(12) 0.0149(12) 0.0105(12)
C00L 0.0635(18) 0.078(2) 0.0393(14) 0.0241(14) 0.0240(13) 0.0274(16)
C00M 0.065(2) 0.0429(16) 0.099(3) 0.0278(16) 0.0182(18) 0.0080(14)
C00N 0.0442(16) 0.0622(19) 0.076(2) 0.0122(16) 0.0244(15) 0.0117(14)
C00O 0.089(2) 0.063(2) 0.0377(14) 0.0027(13) 0.0236(15) 0.0149(17)
C00P 0.072(2) 0.0465(17) 0.083(2) 0.0086(16) -0.0079(18) 0.0262(15)
C00Q 0.0380(15) 0.063(2) 0.091(2) 0.0125(17) 0.0065(16) 0.0168(14)
C00R 0.0519(17) 0.0628(19) 0.0655(19) 0.0154(15) -0.0037(15) 0.0202(14)
C00S 0.155(4) 0.045(2) 0.085(3) 0.0346(18) 0.028(3) 0.041(2)
C00T 0.130(4) 0.075(3) 0.090(3) 0.018(2) -0.011(3) 0.060(3)
C00U 0.107(3) 0.0395(18) 0.127(3) 0.035(2) 0.034(3) 0.0084(19)

_geom_special_details            
;
 All esds (except the esd in the dihedral angle between two l.s. planes)
 are estimated using the full covariance matrix.  The cell esds are taken
 into account individually in the estimation of esds in distances, angles
 and torsion angles; correlations between esds in cell parameters are only
 used when they are defined by crystal symmetry.  An approximate (isotropic)
 treatment of cell esds is used for estimating esds involving l.s. planes.
;
loop_
_geom_bond_atom_site_label_1
_geom_bond_atom_site_label_2
_geom_bond_distance
_geom_bond_site_symmetry_2
_geom_bond_publ_flag
I001 Cu02 2.6629(4) . ?
I001 Cu02 2.7275(4) 2_776 ?
Cu02 P003 2.2322(6) . ?
Cu02 N004 2.068(2) . ?
P003 C006 1.826(3) . ?
P003 C008 1.831(2) . ?
P003 C00D 1.829(3) . ?
N004 C009 1.333(3) . ?
N004 C00E 1.340(3) . ?
C005 C007 1.484(3) . ?
C005 C00A 1.394(3) . ?
C005 C00B 1.388(4) . ?
C006 C00H 1.392(4) . ?
C006 C00K 1.392(4) . ?
C007 C00C 1.386(4) . ?
C007 C00G 1.389(4) . ?
C008 C00F 1.376(4) . ?
C008 C00I 1.398(3) . ?
C009 H009 0.9300 . ?
C009 C00C 1.382(3) . ?
C00A H00A 0.9300 . ?
C00A C00B 1.378(4) 2_677 ?
C00B H00B 0.9300 . ?
C00C H00C 0.9300 . ?
C00D C00M 1.388(4) . ?
C00D C00P 1.387(4) . ?
C00E H00E 0.9300 . ?
C00E C00G 1.380(4) . ?
C00F H00F 0.9300 . ?
C00F C00J 1.391(4) . ?
C00G H00G 0.9300 . ?
C00H H00H 0.9300 . ?
C00H C00R 1.390(4) . ?
C00I H00I 0.9300 . ?
C00I C00O 1.387(5) . ?
C00J H00J 0.9300 . ?
C00J C00L 1.369(4) . ?
C00K H00K 0.9300 . ?
C00K C00N 1.377(4) . ?
C00L H00L 0.9300 . ?
C00L C00O 1.362(5) . ?
C00M H00M 0.9300 . ?
C00M C00U 1.381(5) . ?
C00N H00N 0.9300 . ?
C00N C00Q 1.379(5) . ?
C00O H00O 0.9300 . ?
C00P H00P 0.9300 . ?
C00P C00T 1.398(6) . ?
C00Q H00Q 0.9300 . ?
C00Q C00R 1.369(6) . ?
C00R H00R 0.9300 . ?
C00S H00S 0.9300 . ?
C00S C00T 1.358(7) . ?
C00S C00U 1.373(7) . ?
C00T H00T 0.9300 . ?
C00U H00U 0.9300 . ?

loop_
_geom_angle_atom_site_label_1
_geom_angle_atom_site_label_2
_geom_angle_atom_site_label_3
_geom_angle
_geom_angle_site_symmetry_1
_geom_angle_site_symmetry_3
_geom_angle_publ_flag
Cu02 I001 Cu02 72.365(12) . 2_776 ?
I001 Cu02 I001 107.636(12) . 2_776 ?
P003 Cu02 I001 112.13(2) . 2_776 ?
P003 Cu02 I001 116.06(2) . . ?
N004 Cu02 I001 99.73(6) . 2_776 ?
N004 Cu02 I001 101.98(6) . . ?
N004 Cu02 P003 117.55(6) . . ?
C006 P003 Cu02 110.73(8) . . ?
C006 P003 C008 105.46(11) . . ?
C006 P003 C00D 102.64(12) . . ?
C008 P003 Cu02 117.88(8) . . ?
C00D P003 Cu02 115.97(8) . . ?
C00D P003 C008 102.56(11) . . ?
C009 N004 Cu02 120.89(17) . . ?
C009 N004 C00E 116.4(2) . . ?
C00E N004 Cu02 122.52(17) . . ?
C00A C005 C007 120.6(2) . . ?
C00B C005 C007 121.3(2) . . ?
C00B C005 C00A 118.0(2) . . ?
C00H C006 P003 124.8(2) . . ?
C00H C006 C00K 118.2(2) . . ?
C00K C006 P003 117.0(2) . . ?
C00C C007 C005 121.0(2) . . ?
C00C C007 C00G 116.7(2) . . ?
C00G C007 C005 122.4(2) . . ?
C00F C008 P003 119.11(17) . . ?
C00F C008 C00I 118.4(2) . . ?
C00I C008 P003 122.5(2) . . ?
N004 C009 H009 118.1 . . ?
N004 C009 C00C 123.8(2) . . ?
C00C C009 H009 118.1 . . ?
C005 C00A H00A 119.6 . . ?
C00B C00A C005 120.8(2) 2_677 . ?
C00B C00A H00A 119.6 2_677 . ?
C005 C00B H00B 119.4 . . ?
C00A C00B C005 121.2(2) 2_677 . ?
C00A C00B H00B 119.4 2_677 . ?
C007 C00C H00C 120.2 . . ?
C009 C00C C007 119.7(2) . . ?
C009 C00C H00C 120.2 . . ?
C00M C00D P003 123.6(2) . . ?
C00P C00D P003 117.6(2) . . ?
C00P C00D C00M 118.8(3) . . ?
N004 C00E H00E 118.3 . . ?
N004 C00E C00G 123.4(2) . . ?
C00G C00E H00E 118.3 . . ?
C008 C00F H00F 119.6 . . ?
C008 C00F C00J 120.9(2) . . ?
C00J C00F H00F 119.6 . . ?
C007 C00G H00G 120.1 . . ?
C00E C00G C007 119.9(2) . . ?
C00E C00G H00G 120.1 . . ?
C006 C00H H00H 119.9 . . ?
C00R C00H C006 120.1(3) . . ?
C00R C00H H00H 119.9 . . ?
C008 C00I H00I 119.9 . . ?
C00O C00I C008 120.1(3) . . ?
C00O C00I H00I 119.9 . . ?
C00F C00J H00J 120.0 . . ?
C00L C00J C00F 120.0(3) . . ?
C00L C00J H00J 120.0 . . ?
C006 C00K H00K 119.3 . . ?
C00N C00K C006 121.3(3) . . ?
C00N C00K H00K 119.3 . . ?
C00J C00L H00L 119.9 . . ?
C00O C00L C00J 120.1(3) . . ?
C00O C00L H00L 119.9 . . ?
C00D C00M H00M 119.8 . . ?
C00U C00M C00D 120.5(4) . . ?
C00U C00M H00M 119.8 . . ?
C00K C00N H00N 120.1 . . ?
C00K C00N C00Q 119.8(3) . . ?
C00Q C00N H00N 120.1 . . ?
C00I C00O H00O 119.7 . . ?
C00L C00O C00I 120.5(3) . . ?
C00L C00O H00O 119.7 . . ?
C00D C00P H00P 120.2 . . ?
C00D C00P C00T 119.7(4) . . ?
C00T C00P H00P 120.2 . . ?
C00N C00Q H00Q 120.0 . . ?
C00R C00Q C00N 119.9(3) . . ?
C00R C00Q H00Q 120.0 . . ?
C00H C00R H00R 119.7 . . ?
C00Q C00R C00H 120.6(3) . . ?
C00Q C00R H00R 119.7 . . ?
C00T C00S H00S 120.0 . . ?
C00T C00S C00U 119.9(4) . . ?
C00U C00S H00S 120.0 . . ?
C00P C00T H00T 119.6 . . ?
C00S C00T C00P 120.7(4) . . ?
C00S C00T H00T 119.6 . . ?
C00M C00U H00U 119.8 . . ?
C00S C00U C00M 120.3(4) . . ?
C00S C00U H00U 119.8 . . ?

loop_
_geom_torsion_atom_site_label_1
_geom_torsion_atom_site_label_2
_geom_torsion_atom_site_label_3
_geom_torsion_atom_site_label_4
_geom_torsion
_geom_torsion_site_symmetry_1
_geom_torsion_site_symmetry_2
_geom_torsion_site_symmetry_3
_geom_torsion_site_symmetry_4
_geom_torsion_publ_flag
Cu02 P003 C006 C00H 127.5(2) . . . . ?
Cu02 P003 C006 C00K -50.6(2) . . . . ?
Cu02 P003 C008 C00F -12.8(2) . . . . ?
Cu02 P003 C008 C00I 165.3(2) . . . . ?
Cu02 P003 C00D C00M 133.2(3) . . . . ?
Cu02 P003 C00D C00P -48.8(3) . . . . ?
Cu02 N004 C009 C00C -173.90(19) . . . . ?
Cu02 N004 C00E C00G 173.5(2) . . . . ?
P003 C006 C00H C00R -178.3(2) . . . . ?
P003 C006 C00K C00N 179.2(2) . . . . ?
P003 C008 C00F C00J 178.3(2) . . . . ?
P003 C008 C00I C00O -177.9(3) . . . . ?
P003 C00D C00M C00U 180.0(3) . . . . ?
P003 C00D C00P C00T 179.6(3) . . . . ?
N004 C009 C00C C007 1.1(4) . . . . ?
N004 C00E C00G C007 -0.4(4) . . . . ?
C005 C007 C00C C009 174.3(2) . . . . ?
C005 C007 C00G C00E -174.6(2) . . . . ?
C006 P003 C008 C00F 111.4(2) . . . . ?
C006 P003 C008 C00I -70.5(3) . . . . ?
C006 P003 C00D C00M 12.4(3) . . . . ?
C006 P003 C00D C00P -169.6(3) . . . . ?
C006 C00H C00R C00Q -0.5(5) . . . . ?
C006 C00K C00N C00Q -1.1(5) . . . . ?
C007 C005 C00A C00B 177.7(2) . . . 2_677 ?
C007 C005 C00B C00A -177.6(2) . . . 2_677 ?
C008 P003 C006 C00H -1.1(3) . . . . ?
C008 P003 C006 C00K -179.1(2) . . . . ?
C008 P003 C00D C00M -96.9(3) . . . . ?
C008 P003 C00D C00P 81.1(3) . . . . ?
C008 C00F C00J C00L -0.6(5) . . . . ?
C008 C00I C00O C00L 0.0(6) . . . . ?
C009 N004 C00E C00G -2.2(4) . . . . ?
C00A C005 C007 C00C -147.4(2) . . . . ?
C00A C005 C007 C00G 30.4(4) . . . . ?
C00A C005 C00B C00A 0.8(4) . . . 2_677 ?
C00B C005 C007 C00C 31.0(3) . . . . ?
C00B C005 C007 C00G -151.2(2) . . . . ?
C00B C005 C00A C00B -0.8(4) . . . 2_677 ?
C00C C007 C00G C00E 3.3(4) . . . . ?
C00D P003 C006 C00H -108.1(2) . . . . ?
C00D P003 C006 C00K 73.8(2) . . . . ?
C00D P003 C008 C00F -141.5(2) . . . . ?
C00D P003 C008 C00I 36.6(3) . . . . ?
C00D C00M C00U C00S -0.1(7) . . . . ?
C00D C00P C00T C00S 0.8(7) . . . . ?
C00E N004 C009 C00C 1.8(4) . . . . ?
C00F C008 C00I C00O 0.2(5) . . . . ?
C00F C00J C00L C00O 0.7(5) . . . . ?
C00G C007 C00C C009 -3.6(3) . . . . ?
C00H C006 C00K C00N 1.0(4) . . . . ?
C00I C008 C00F C00J 0.1(4) . . . . ?
C00J C00L C00O C00I -0.4(6) . . . . ?
C00K C006 C00H C00R -0.2(4) . . . . ?
C00K C00N C00Q C00R 0.4(5) . . . . ?
C00M C00D C00P C00T -2.3(6) . . . . ?
C00N C00Q C00R C00H 0.4(5) . . . . ?
C00P C00D C00M C00U 2.0(6) . . . . ?
C00T C00S C00U C00M -1.4(8) . . . . ?
C00U C00S C00T C00P 1.1(8) . . . . ?

_shelx_res_file                  
;
TITL exp_7007_auto_a.res in P-1
    exp_7007_auto.res
    created by SHELXL-2019/3 at 21:38:11 on 16-Jul-2025
REM Old TITL exp_7007_auto in P1
REM SHELXT solution in P-1: R1 0.063, Rweak 0.015, Alpha 0.056
REM <I/s> 0.000 for 0 systematic absences, Orientation as input
REM Formula found by SHELXT: C26 N Cu I P
CELL 1.54184 9.3779 12.037 12.1052 108.854 99.325 101.378
ZERR 1 0.0001 0.0002 0.0002 0.002 0.001 0.001
LATT 1
SFAC C H Cu I N P
UNIT 52 42 2 2 2 2

L.S. 20 0 0
PLAN  7
SIZE 0.1 0.1 0.1
TEMP 21
CONF
BOND
list 4
MORE -1
BOND $H
fmap 2 53
acta
SHEL 0.84 999
REM <olex2.extras>
REM <HklSrc "%.\\exp_7007_auto.hkl">
REM </olex2.extras>

WGHT    0.021800    0.205400
FVAR       0.51379
I001  4    1.133159    0.894559    0.564625    11.00000    0.03559    0.03698 =
         0.03792    0.01365    0.00652    0.01136
CU02  3    0.858572    0.884634    0.454235    11.00000    0.04012    0.04076 =
         0.02799    0.00760    0.01115    0.01083
P003  6    0.755595    0.730687    0.278180    11.00000    0.03318    0.02978 =
         0.02950    0.00770    0.00828    0.00722
N004  5    0.746278    0.897384    0.589531    11.00000    0.03717    0.04478 =
         0.02987    0.01278    0.01328    0.01076
C005  1    0.554369    0.967802    0.895698    11.00000    0.03407    0.03570 =
         0.02788    0.01237    0.01011    0.00602
C006  1    0.555186    0.714870    0.231456    11.00000    0.03553    0.03114 =
         0.04296    0.00607    0.00701    0.00849
C007  1    0.614748    0.937471    0.786828    11.00000    0.03172    0.03546 =
         0.02892    0.01002    0.00939    0.00378
C008  1    0.830397    0.736187    0.148831    11.00000    0.03716    0.03612 =
         0.03014    0.00786    0.00763    0.01157
C009  1    0.650399    0.966118    0.605559    11.00000    0.04233    0.05783 =
         0.03214    0.02262    0.01498    0.02033
AFIX  43
H009  2    0.628121    1.001786    0.549570    11.00000   -1.20000
AFIX   0
C00A  1    0.636427    0.972764    1.004902    11.00000    0.03416    0.05713 =
         0.03596    0.02112    0.01337    0.01520
AFIX  43
H00A  2    0.728229    0.953996    1.008795    11.00000   -1.20000
AFIX   0
C00B  1    0.416896    0.994854    0.892895    11.00000    0.03597    0.05611 =
         0.02766    0.01721    0.00821    0.01156
AFIX  43
H00B  2    0.359780    0.991051    0.820734    11.00000   -1.20000
AFIX   0
C00C  1    0.582182    0.987446    0.700553    11.00000    0.03755    0.04997 =
         0.03670    0.01899    0.01568    0.01895
AFIX  43
H00C  2    0.514766    1.035090    0.706559    11.00000   -1.20000
AFIX   0
C00D  1    0.759909    0.579090    0.276952    11.00000    0.05154    0.03316 =
         0.03573    0.01128    0.01242    0.01182
C00E  1    0.772470    0.844708    0.670046    11.00000    0.05104    0.04513 =
         0.04288    0.01808    0.02366    0.02144
AFIX  43
H00E  2    0.836261    0.794017    0.659510    11.00000   -1.20000
AFIX   0
C00F  1    0.924646    0.843253    0.156904    11.00000    0.04346    0.04447 =
         0.03830    0.01138    0.01309    0.01150
AFIX  43
H00F  2    0.946969    0.911846    0.226845    11.00000   -1.20000
AFIX   0
C00G  1    0.709740    0.861748    0.767767    11.00000    0.05154    0.04882 =
         0.04128    0.02624    0.02176    0.02266
AFIX  43
H00G  2    0.731035    0.822592    0.820778    11.00000   -1.20000
AFIX   0
C00H  1    0.482089    0.710761    0.120004    11.00000    0.04544    0.04816 =
         0.04781    0.01376    0.00585    0.01645
AFIX  43
H00H  2    0.535515    0.714017    0.062245    11.00000   -1.20000
AFIX   0
C00I  1    0.798964    0.634424    0.042817    11.00000    0.07663    0.04231 =
         0.03784    0.00381    0.01756    0.00480
AFIX  43
H00I  2    0.735341    0.561121    0.035200    11.00000   -1.20000
AFIX   0
C00J  1    0.986973    0.850249    0.061843    11.00000    0.05201    0.06017 =
         0.05076    0.02533    0.01974    0.01171
AFIX  43
H00J  2    1.049789    0.923367    0.068148    11.00000   -1.20000
AFIX   0
C00K  1    0.471374    0.710183    0.315599    11.00000    0.04348    0.05350 =
         0.05068    0.01066    0.01495    0.01050
AFIX  43
H00K  2    0.518718    0.714118    0.391000    11.00000   -1.20000
AFIX   0
C00L  1    0.955781    0.749392   -0.041056    11.00000    0.06351    0.07843 =
         0.03925    0.02410    0.02400    0.02741
AFIX  43
H00L  2    0.998394    0.753850   -0.104250    11.00000   -1.20000
AFIX   0
C00M  1    0.636655    0.478002    0.225329    11.00000    0.06495    0.04293 =
         0.09919    0.02784    0.01820    0.00803
AFIX  43
H00M  2    0.545783    0.485704    0.188925    11.00000   -1.20000
AFIX   0
C00N  1    0.319764    0.699835    0.289420    11.00000    0.04423    0.06224 =
         0.07599    0.01216    0.02441    0.01171
AFIX  43
H00N  2    0.265272    0.695426    0.346295    11.00000   -1.20000
AFIX   0
C00O  1    0.862455    0.642542   -0.051034    11.00000    0.08892    0.06302 =
         0.03769    0.00268    0.02358    0.01489
AFIX  43
H00O  2    0.841160    0.574506   -0.121348    11.00000   -1.20000
AFIX   0
C00P  1    0.895521    0.564832    0.327474    11.00000    0.07155    0.04651 =
         0.08261    0.00860   -0.00790    0.02621
AFIX  43
H00P  2    0.980301    0.630788    0.359958    11.00000   -1.20000
AFIX   0
C00Q  1    0.248951    0.696026    0.178586    11.00000    0.03799    0.06256 =
         0.09071    0.01252    0.00655    0.01683
AFIX  43
H00Q  2    0.146687    0.689545    0.160770    11.00000   -1.20000
AFIX   0
C00R  1    0.329388    0.701799    0.094850    11.00000    0.05192    0.06279 =
         0.06549    0.01538   -0.00374    0.02018
AFIX  43
H00R  2    0.281381    0.699703    0.020399    11.00000   -1.20000
AFIX   0
C00S  1    0.781575    0.353426    0.280882    11.00000    0.15490    0.04534 =
         0.08510    0.03461    0.02814    0.04112
AFIX  43
H00S  2    0.788113    0.278275    0.283772    11.00000   -1.20000
AFIX   0
C00T  1    0.904136    0.450790    0.329322    11.00000    0.13003    0.07514 =
         0.09040    0.01785   -0.01096    0.06004
AFIX  43
H00T  2    0.994811    0.441496    0.364113    11.00000   -1.20000
AFIX   0
C00U  1    0.647989    0.366099    0.227633    11.00000    0.10686    0.03948 =
         0.12719    0.03532    0.03391    0.00844
AFIX  43
H00U  2    0.564705    0.298951    0.192937    11.00000   -1.20000
AFIX   0
HKLF 4


REM  exp_7007_auto_a.res in P-1
REM wR2 = 0.0508, GooF = S = 1.040, Restrained GooF = 1.040 for all data
REM R1 = 0.0218 for 4054 Fo > 4sig(Fo) and 0.0245 for all 4349 data
REM 271 parameters refined using 0 restraints

END

WGHT      0.0218      0.2054

REM Highest difference peak  0.339,  deepest hole -0.289,  1-sigma level  0.055
Q1    1   1.0670  0.8361  0.5011  11.00000  0.05    0.34
Q2    1   0.7028  0.3807  0.3137  11.00000  0.05    0.31
Q3    1   0.8170  0.8134  0.3449  11.00000  0.05    0.28
Q4    1   0.7628  0.6541  0.2808  11.00000  0.05    0.28
Q5    1   0.4060  0.4789  0.4376  11.00000  0.05    0.26
Q6    1   0.8262  0.5647  0.3607  11.00000  0.05    0.25
Q7    1   0.8225  0.6940  0.1189  11.00000  0.05    0.24
;
_shelx_res_checksum              64456
_olex2_submission_special_instructions 'No special instructions were received'
_oxdiff_exptl_absorpt_empirical_details 
;
Empirical correction (ABSPACK) includes:
- Absorption correction using spherical harmonics
- Frame scaling
;
_oxdiff_exptl_absorpt_empirical_full_max 1.501
_oxdiff_exptl_absorpt_empirical_full_min 0.856
####################################################################### 
# 
# This file contains crystal structure data downloaded from the 
# Cambridge Structural Database (CSD) hosted by the Cambridge 
# Crystallographic Data Centre (CCDC).
# 
# Full information about CCDC data access policies and citation 
# guidelines are available at http://www.ccdc.cam.ac.uk/access/V1 
# 
# Audit and citation data items may have been added by the CCDC. 
# Please retain this information to preserve the provenance of 
# this file and to allow appropriate attribution of the data. 
# 
#######################################################################

data_exp_5155_auto
_database_code_depnum_ccdc_archive 'CCDC 2473358'
loop_
_audit_author_name
_audit_author_address
'hongjin zhang'
;WUYI University
China
;
_audit_update_record             
;
2025-07-16 deposited with the CCDC.	2025-09-08 downloaded from the CCDC.
;
_audit_creation_date             2024-11-08
_audit_creation_method           
;
Olex2 1.5
(compiled 2024.02.16 svn.r378c4104 for OlexSys, GUI svn.r6928)
;
_shelx_SHELXL_version_number     2018/3
_chemical_name_common            ?
_chemical_name_systematic        ?
_chemical_formula_moiety         'C52 H42 Cl2 Cu2 N2 P2, 0.333(C2 H8 O2)'
_chemical_formula_sum            'C52.67 H44.67 Cl2 Cu2 N2 O0.67 P2'
_chemical_formula_weight         976.25
_chemical_melting_point          ?
loop_
_atom_type_symbol
_atom_type_description
_atom_type_scat_dispersion_real
_atom_type_scat_dispersion_imag
_atom_type_scat_source
C C 0.0181 0.0091 'International Tables Vol C Tables 4.2.6.8 and 6.1.1.4'
H H 0.0000 0.0000 'International Tables Vol C Tables 4.2.6.8 and 6.1.1.4'
Cl Cl 0.3639 0.7018 'International Tables Vol C Tables 4.2.6.8 and 6.1.1.4'
Cu Cu -1.9646 0.5888 'International Tables Vol C Tables 4.2.6.8 and 6.1.1.4'
N N 0.0311 0.0180 'International Tables Vol C Tables 4.2.6.8 and 6.1.1.4'
O O 0.0492 0.0322 'International Tables Vol C Tables 4.2.6.8 and 6.1.1.4'
P P 0.2955 0.4335 'International Tables Vol C Tables 4.2.6.8 and 6.1.1.4'

_shelx_space_group_comment       
;
The symmetry employed for this shelxl refinement is uniquely defined
by the following loop, which should always be used as a source of
symmetry information in preference to the above space-group names.
They are only intended as comments.
;
_space_group_crystal_system      triclinic
_space_group_IT_number           2
_space_group_name_H-M_alt        'P -1'
_space_group_name_Hall           '-P 1'
loop_
_space_group_symop_operation_xyz
'x, y, z'
'-x, -y, -z'

_cell_length_a                   9.24240(10)
_cell_length_b                   11.8969(2)
_cell_length_c                   11.9954(2)
_cell_angle_alpha                108.7280(10)
_cell_angle_beta                 100.8500(10)
_cell_angle_gamma                100.6250(10)
_cell_volume                     1183.54(3)
_cell_formula_units_Z            1
_cell_measurement_reflns_used    9209
_cell_measurement_temperature    296.9(2)
_cell_measurement_theta_max      77.2910
_cell_measurement_theta_min      4.0270
_shelx_estimated_absorpt_T_max   0.941
_shelx_estimated_absorpt_T_min   0.861
_exptl_absorpt_coefficient_mu    3.083
_exptl_absorpt_correction_T_max  1.00000
_exptl_absorpt_correction_T_min  0.86320
_exptl_absorpt_correction_type   multi-scan
_exptl_absorpt_process_details   
;
CrysAlisPro 1.171.41.122a (Rigaku Oxford Diffraction, 2021)
Empirical absorption correction using spherical harmonics,
implemented in SCALE3 ABSPACK scaling algorithm.
;
_exptl_absorpt_special_details   ?
_exptl_crystal_colour            'clear light yellow'
_exptl_crystal_colour_lustre     clear
_exptl_crystal_colour_modifier   light
_exptl_crystal_colour_primary    yellow
_exptl_crystal_density_diffrn    1.370
_exptl_crystal_density_meas      ?
_exptl_crystal_density_method    ?
_exptl_crystal_description       plate
_exptl_crystal_F_000             502
_exptl_crystal_size_max          0.05
_exptl_crystal_size_mid          0.03
_exptl_crystal_size_min          0.02
_exptl_transmission_factor_max   ?
_exptl_transmission_factor_min   ?
_diffrn_reflns_av_R_equivalents  0.0247
_diffrn_reflns_av_unetI/netI     0.0272
_diffrn_reflns_Laue_measured_fraction_full 0.999
_diffrn_reflns_Laue_measured_fraction_max 0.999
_diffrn_reflns_limit_h_max       10
_diffrn_reflns_limit_h_min       -10
_diffrn_reflns_limit_k_max       13
_diffrn_reflns_limit_k_min       -14
_diffrn_reflns_limit_l_max       14
_diffrn_reflns_limit_l_min       -10
_diffrn_reflns_number            13970
_diffrn_reflns_point_group_measured_fraction_full 0.999
_diffrn_reflns_point_group_measured_fraction_max 0.999
_diffrn_reflns_theta_full        66.599
_diffrn_reflns_theta_max         66.599
_diffrn_reflns_theta_min         4.037
_diffrn_ambient_environment      air
_diffrn_ambient_temperature      296.9(2)
_diffrn_detector                 'Hybrid Pixel Array Detector'
_diffrn_detector_area_resol_mean 10.0000
_diffrn_detector_type            HyPix
_diffrn_measured_fraction_theta_full 0.999
_diffrn_measured_fraction_theta_max 0.999
_diffrn_measurement_details      
;
List of Runs (angles in degrees, time in seconds):

  # Type    Start    End  Width  t~exp~   \w     \q     \k     \f   Frames
#--------------------------------------------------------------------------
  1  \w   -115.00 -28.00   0.50    1.31    --  -48.55 -76.00 -11.00  174
  2  \w      7.00  33.00   0.50    1.31    --   48.55 -76.00 -11.00   52
  3  \w     35.00  85.00   0.50    1.31    --   48.55  76.00 115.00  100
  4  \w    -84.00 -59.00   0.50    5.23    --  -91.75  76.00 115.00   50
  5  \w   -163.00 -76.00   0.50    5.23    --  -91.75 -76.00 -11.00  174
  6  \w    129.00 165.00   0.50    5.23    --  108.86  76.00 115.00   72
  7  \w     87.00 113.00   0.50    5.23    --  108.86  76.00 115.00   52
  8  \w     50.00  87.00   0.50    5.23    --  108.86 -76.00 -11.00   74
  9  \w   -119.00 -81.00   0.50    1.31    --  -48.55-125.00-180.00   76
 10  \w   -118.00 -73.00   0.50    1.31    --  -48.55-125.00 -60.00   90
 11  \w    -69.00  -6.00   0.50    1.31    --  -48.55  76.00 115.00  126
 12  \w    -25.00  26.00   0.50    1.31    --  -48.55  19.00  30.00  102
 13  \w     34.00  93.00   0.50    1.31    --   48.55-125.00-150.00  118
 14  \w   -162.00 -91.00   0.50    5.23    --  -91.75 -99.00  90.00  142
 15  \w   -154.00-116.00   0.50    5.23    --  -91.75 -99.00 120.00   76
 16  \w    -84.00 -22.00   0.50    5.23    --  -91.75 125.00-120.00  124
 17  \w   -163.00 -88.00   0.50    5.23    --  -91.75 -99.00-120.00  150
 18  \w   -131.00 -79.00   0.50    5.23    --  -91.75 -57.00  90.00  104
 19  \w    -57.00 -20.00   0.50    5.23    --  -91.75  77.00 -60.00   74
 20  \w   -158.00 -87.00   0.50    5.23    --  -91.75 -99.00 -30.00  142
 21  \w    -64.00 -32.00   0.50    5.23    --  -91.75  57.00 -60.00   64
 22  \w    -86.00 -61.00   0.50    5.23    --  -91.75  77.00 -60.00   50
 23  \w     63.00 112.00   0.50    5.23    --  108.86-125.00   0.00   98
 24  \w     42.00 110.00   0.50    5.23    --  108.86-125.00  90.00  136
 25  \w     78.00 103.00   0.50    5.23    --  108.86 -99.00   0.00   50
 26  \w    127.00 153.00   0.50    5.23    --  108.86 125.00 -60.00   52
 27  \w     38.00  66.00   0.50    5.23    --  108.86 -57.00 150.00   56
 28  \w     58.00 111.00   0.50    5.23    --  108.86-125.00-120.00  106
 29  \w     62.00  92.00   0.50    5.23    --  108.86-125.00 -30.00   60
 30  \w     44.00 103.00   0.50    5.23    --  108.86 -99.00  90.00  118
 31  \w    100.00 166.00   0.50    5.23    --  108.86  57.00 150.00  132
 32  \w     39.00  64.00   0.50    5.23    --  108.86 -57.00 120.00   50
 33  \w     40.00 111.00   0.50    5.23    --  108.86-125.00 -90.00  142
 34  \w     50.00 107.00   0.50    5.23    --  108.86-105.00 146.67  114
 35  \w     69.00 112.00   0.50    5.23    --  108.86-125.00  30.00   86
 36  \w    111.00 173.00   0.50    5.23    --  108.86  19.00  60.00  124
;
_diffrn_measurement_device       'four-circle diffractometer'
_diffrn_measurement_device_type  'XtaLAB Synergy, Dualflex, HyPix'
_diffrn_measurement_method       '\w scans'
_diffrn_orient_matrix_type       
'CrysAlisPro convention (1999,Acta A55,543-557)'
_diffrn_orient_matrix_UB_11      0.1375083000
_diffrn_orient_matrix_UB_12      0.1096819000
_diffrn_orient_matrix_UB_13      0.0284867000
_diffrn_orient_matrix_UB_21      -0.1096947000
_diffrn_orient_matrix_UB_22      0.0765680000
_diffrn_orient_matrix_UB_23      -0.0274266000
_diffrn_orient_matrix_UB_31      -0.0025722000
_diffrn_orient_matrix_UB_32      0.0468436000
_diffrn_orient_matrix_UB_33      0.1349980000
_diffrn_radiation_monochromator  mirror
_diffrn_radiation_probe          x-ray
_diffrn_radiation_type           'Cu K\a'
_diffrn_radiation_wavelength     1.54184
_diffrn_source                   'micro-focus sealed X-ray tube'
_diffrn_source_type              'PhotonJet (Cu) X-ray Source'
_reflns_Friedel_coverage         0.000
_reflns_Friedel_fraction_full    .
_reflns_Friedel_fraction_max     .
_reflns_number_gt                3862
_reflns_number_total             4190
_reflns_odcompleteness_completeness 99.50
_reflns_odcompleteness_iscentric 1
_reflns_odcompleteness_theta     66.97
_reflns_special_details          
;
 Reflections were merged by SHELXL according to the crystal
 class for the calculation of statistics and refinement.
 
 _reflns_Friedel_fraction is defined as the number of unique
 Friedel pairs measured divided by the number that would be
 possible theoretically, ignoring centric projections and
 systematic absences.
;
_reflns_threshold_expression     'I > 2\s(I)'
_computing_cell_refinement       'CrysAlisPro 1.171.41.122a (Rigaku OD, 2021)'
_computing_data_collection       'CrysAlisPro 1.171.41.122a (Rigaku OD, 2021)'
_computing_data_reduction        'CrysAlisPro 1.171.41.122a (Rigaku OD, 2021)'
_computing_molecular_graphics    'Olex2 1.5 (Dolomanov et al., 2009)'
_computing_publication_material  'Olex2 1.5 (Dolomanov et al., 2009)'
_computing_structure_refinement  'SHELXL 2018/3 (Sheldrick, 2015)'
_computing_structure_solution    'SHELXT 2018/2 (Sheldrick, 2018)'
_refine_diff_density_max         0.920
_refine_diff_density_min         -0.279
_refine_diff_density_rms         0.068
_refine_ls_extinction_coef       .
_refine_ls_extinction_method     none
_refine_ls_goodness_of_fit_ref   1.086
_refine_ls_hydrogen_treatment    mixed
_refine_ls_matrix_type           full
_refine_ls_number_parameters     291
_refine_ls_number_reflns         4190
_refine_ls_number_restraints     15
_refine_ls_R_factor_all          0.0384
_refine_ls_R_factor_gt           0.0356
_refine_ls_restrained_S_all      1.121
_refine_ls_shift/su_max          0.001
_refine_ls_shift/su_mean         0.000
_refine_ls_structure_factor_coef Fsqd
_refine_ls_weighting_details     
'w=1/[\s^2^(Fo^2^)+(0.0663P)^2^+0.5996P] where P=(Fo^2^+2Fc^2^)/3'
_refine_ls_weighting_scheme      calc
_refine_ls_wR_factor_gt          0.1099
_refine_ls_wR_factor_ref         0.1128
_refine_special_details          ?
_olex2_refinement_description    
;
1. Fixed Uiso
 At 1.2 times of:
  All C(H) groups
 At 1.5 times of:
  All C(H,H,H) groups
2. Restrained distances
 O1-H1 = O1-C1
 1 with sigma of 0.02
 O1-C1
 1.3 with sigma of 0.02
3. Uiso/Uaniso restraints and constraints
Uanis(O1) \\sim Ueq, Uanis(C1) \\sim Ueq, : with sigma of 0.01 and sigma for
terminal atoms of 0.02
4. Others
 Fixed Sof: O1(0.333333) H1(0.333333) C1(0.333333) H1a(0.333333) H1b(0.333333)
 H1c(0.333333)
5.a Riding coordinates:
 O1(H1)
5.b Aromatic/amide H refined with riding coordinates:
 C008(H008), C009(H009), C00A(H00A), C00D(H00D), C00E(H00E), C00F(H00F),
 C00G(H00G), C00H(H00H), C00I(H00I), C00J(H00J), C00K(H00K), C00L(H00L),
 C00M(H00M), C00N(H00N), C00O(H00O), C00P(H00P), C00Q(H00Q), C00R(H00R),
 C00S(H00S), C00T(H00T), C00U(H00U)
5.c Idealised Me refined as rotating group:
 C1(H1a,H1b,H1c)
;
_atom_sites_solution_hydrogens   mixed
_atom_sites_solution_primary     dual
_atom_sites_solution_secondary   ?
loop_
_atom_site_label
_atom_site_type_symbol
_atom_site_fract_x
_atom_site_fract_y
_atom_site_fract_z
_atom_site_U_iso_or_equiv
_atom_site_adp_type
_atom_site_occupancy
_atom_site_site_symmetry_order
_atom_site_calc_flag
_atom_site_refinement_flags_posn
_atom_site_refinement_flags_adp
_atom_site_refinement_flags_occupancy
_atom_site_disorder_assembly
_atom_site_disorder_group
Cu01 Cu 0.86959(4) 0.45435(3) 0.88760(3) 0.03968(14) Uani 1 1 d . . . . .
P002 P 0.75924(6) 0.28009(5) 0.73253(5) 0.03142(15) Uani 1 1 d . . . . .
Cl03 Cl 1.12324(7) 0.56487(5) 0.91331(5) 0.04148(16) Uani 1 1 d . . . . .
N004 N 0.7603(2) 0.59281(17) 0.90703(18) 0.0369(4) Uani 1 1 d . . . . .
C005 C 0.5555(3) 0.8947(2) 0.9695(2) 0.0340(5) Uani 1 1 d . . . . .
C006 C 0.8281(3) 0.1464(2) 0.7356(2) 0.0338(5) Uani 1 1 d . . . . .
C007 C 0.6184(3) 0.7863(2) 0.9417(2) 0.0339(5) Uani 1 1 d . . . . .
C008 C 0.4127(3) 0.8883(2) 0.9922(2) 0.0392(5) Uani 1 1 d . . . . .
H008 H 0.353280 0.813869 0.987317 0.047 Uiso 1 1 calc R U . . .
C009 C 0.9219(3) 0.1539(2) 0.8439(2) 0.0401(5) Uani 1 1 d . . . . .
H009 H 0.943926 0.224211 0.913622 0.048 Uiso 1 1 calc R U . . .
C00A C 0.6415(3) 1.0085(2) 0.9783(2) 0.0403(5) Uani 1 1 d . . . . .
H00A H 0.737509 1.014617 0.963841 0.048 Uiso 1 1 calc R U . . .
C00B C 0.5540(3) 0.2335(2) 0.71558(19) 0.0364(5) Uani 1 1 d . . . . .
C00C C 0.7673(3) 0.2806(2) 0.5814(2) 0.0375(5) Uani 1 1 d . . . . .
C00D C 0.5874(3) 0.6987(2) 0.9934(2) 0.0406(5) Uani 1 1 d . . . . .
H00D H 0.517791 0.702585 1.040423 0.049 Uiso 1 1 calc R U . . .
C00E C 0.6609(3) 0.6052(2) 0.9746(2) 0.0436(6) Uani 1 1 d . . . . .
H00E H 0.639722 0.548082 1.011061 0.052 Uiso 1 1 calc R U . . .
C00F C 0.7860(3) 0.6741(2) 0.8540(2) 0.0437(6) Uani 1 1 d . . . . .
H00F H 0.853051 0.665747 0.804844 0.052 Uiso 1 1 calc R U . . .
C00G C 0.7182(3) 0.7709(2) 0.8680(2) 0.0442(6) Uani 1 1 d . . . . .
H00G H 0.739345 0.825032 0.828253 0.053 Uiso 1 1 calc R U . . .
C00H C 0.7964(4) 0.0393(3) 0.6330(2) 0.0516(7) Uani 1 1 d . . . . .
H00H H 0.732942 0.032285 0.559716 0.062 Uiso 1 1 calc R U . . .
C00I C 0.4745(3) 0.3224(3) 0.7136(2) 0.0462(6) Uani 1 1 d . . . . .
H00I H 0.526469 0.399721 0.719396 0.055 Uiso 1 1 calc R U . . .
C00J C 0.4749(3) 0.1195(2) 0.7088(2) 0.0446(6) Uani 1 1 d . . . . .
H00J H 0.526148 0.059525 0.710562 0.054 Uiso 1 1 calc R U . . .
C00K C 0.9521(4) -0.0472(3) 0.7463(3) 0.0540(7) Uani 1 1 d . . . . .
H00K H 0.995030 -0.111295 0.749730 0.065 Uiso 1 1 calc R U . . .
C00L C 0.6442(3) 0.2270(3) 0.4784(2) 0.0512(6) Uani 1 1 d . . . . .
H00L H 0.550187 0.188588 0.484127 0.061 Uiso 1 1 calc R U . . .
C00M C 0.9829(3) 0.0572(3) 0.8488(3) 0.0502(6) Uani 1 1 d . . . . .
H00M H 1.045259 0.062785 0.922014 0.060 Uiso 1 1 calc R U . . .
C00N C 0.2421(3) 0.1818(3) 0.6960(3) 0.0607(8) Uani 1 1 d . . . . .
H00N H 0.137658 0.164032 0.688607 0.073 Uiso 1 1 calc R U . . .
C00O C 0.3195(3) 0.2965(3) 0.7033(3) 0.0569(7) Uani 1 1 d . . . . .
H00O H 0.267224 0.355796 0.701213 0.068 Uiso 1 1 calc R U . . .
C00P C 0.3191(3) 0.0945(3) 0.6995(3) 0.0581(7) Uani 1 1 d . . . . .
H00P H 0.266953 0.018052 0.695668 0.070 Uiso 1 1 calc R U . . .
C00Q C 0.8581(4) -0.0564(3) 0.6391(3) 0.0613(8) Uani 1 1 d . . . . .
H00Q H 0.835669 -0.127442 0.570097 0.074 Uiso 1 1 calc R U . . .
C00R C 0.9061(4) 0.3384(3) 0.5699(3) 0.0570(7) Uani 1 1 d . . . . .
H00R H 0.989237 0.376524 0.638321 0.068 Uiso 1 1 calc R U . . .
C00S C 0.6610(5) 0.2305(4) 0.3669(3) 0.0692(9) Uani 1 1 d . . . . .
H00S H 0.578339 0.193704 0.298091 0.083 Uiso 1 1 calc R U . . .
C00T C 0.7985(5) 0.2878(4) 0.3576(3) 0.0751(10) Uani 1 1 d . . . . .
H00T H 0.808137 0.291370 0.282941 0.090 Uiso 1 1 calc R U . . .
C00U C 0.9216(5) 0.3398(4) 0.4577(4) 0.0766(10) Uani 1 1 d . . . . .
H00U H 1.015775 0.376126 0.450533 0.092 Uiso 1 1 calc R U . . .
O1 O 0.5728(9) 0.5364(6) 0.5206(6) 0.0572(16) Uani 0.3333 1 d D U P . .
H1 H 0.498177 0.471960 0.508876 0.000(15) Uiso 0.3333 1 d DR . P . .
C1 C 0.6765(13) 0.5923(12) 0.5480(10) 0.072(3) Uani 0.3333 1 d D U P . .
H1A H 0.731546 0.587853 0.622111 0.108 Uiso 0.3333 1 calc R U P . .
H1B H 0.669525 0.675047 0.562485 0.108 Uiso 0.3333 1 calc R U P . .
H1C H 0.729146 0.568282 0.486086 0.108 Uiso 0.3333 1 calc R U P . .

loop_
_atom_site_aniso_label
_atom_site_aniso_U_11
_atom_site_aniso_U_22
_atom_site_aniso_U_33
_atom_site_aniso_U_23
_atom_site_aniso_U_13
_atom_site_aniso_U_12
Cu01 0.0392(2) 0.0293(2) 0.0420(2) 0.00332(15) 0.00393(15) 0.01368(15)
P002 0.0308(3) 0.0281(3) 0.0310(3) 0.0061(2) 0.0046(2) 0.0097(2)
Cl03 0.0377(3) 0.0422(3) 0.0432(3) 0.0152(2) 0.0101(2) 0.0091(2)
N004 0.0393(11) 0.0308(10) 0.0410(10) 0.0101(8) 0.0100(8) 0.0166(8)
C005 0.0401(12) 0.0335(11) 0.0344(11) 0.0149(9) 0.0111(9) 0.0181(9)
C006 0.0329(11) 0.0289(11) 0.0374(11) 0.0083(9) 0.0095(9) 0.0100(9)
C007 0.0369(12) 0.0322(11) 0.0342(11) 0.0116(9) 0.0084(9) 0.0155(9)
C008 0.0401(13) 0.0335(12) 0.0509(13) 0.0199(10) 0.0154(11) 0.0148(10)
C009 0.0392(13) 0.0382(13) 0.0420(12) 0.0130(10) 0.0093(10) 0.0125(10)
C00A 0.0378(13) 0.0397(13) 0.0530(14) 0.0217(11) 0.0181(11) 0.0184(10)
C00B 0.0337(12) 0.0413(13) 0.0284(10) 0.0066(9) 0.0059(9) 0.0098(10)
C00C 0.0433(13) 0.0336(12) 0.0376(12) 0.0116(9) 0.0121(10) 0.0166(10)
C00D 0.0477(14) 0.0374(12) 0.0485(13) 0.0193(11) 0.0233(11) 0.0217(11)
C00E 0.0514(15) 0.0362(13) 0.0553(14) 0.0225(11) 0.0218(12) 0.0220(11)
C00F 0.0473(14) 0.0460(14) 0.0476(13) 0.0174(11) 0.0222(11) 0.0253(11)
C00G 0.0547(15) 0.0447(14) 0.0497(14) 0.0254(12) 0.0243(12) 0.0270(12)
C00H 0.0645(18) 0.0385(14) 0.0425(13) 0.0048(11) 0.0060(12) 0.0185(12)
C00I 0.0400(14) 0.0499(15) 0.0505(14) 0.0192(12) 0.0103(11) 0.0164(11)
C00J 0.0437(14) 0.0422(14) 0.0446(13) 0.0112(11) 0.0149(11) 0.0090(11)
C00K 0.0610(17) 0.0418(15) 0.0771(19) 0.0302(14) 0.0313(15) 0.0271(13)
C00L 0.0526(16) 0.0571(17) 0.0386(13) 0.0150(12) 0.0062(12) 0.0129(13)
C00M 0.0468(15) 0.0521(16) 0.0600(16) 0.0293(13) 0.0122(12) 0.0190(12)
C00N 0.0346(14) 0.084(2) 0.0598(17) 0.0218(16) 0.0165(12) 0.0113(14)
C00O 0.0421(15) 0.075(2) 0.0581(17) 0.0250(15) 0.0131(13) 0.0267(14)
C00P 0.0475(16) 0.0586(18) 0.0592(17) 0.0151(14) 0.0191(13) -0.0002(13)
C00Q 0.085(2) 0.0355(14) 0.0612(18) 0.0081(13) 0.0233(16) 0.0256(14)
C00R 0.0504(16) 0.0641(18) 0.0572(16) 0.0218(14) 0.0203(13) 0.0115(14)
C00S 0.088(3) 0.080(2) 0.0389(15) 0.0200(15) 0.0109(15) 0.0288(19)
C00T 0.114(3) 0.080(2) 0.0538(18) 0.0333(18) 0.042(2) 0.040(2)
C00U 0.082(3) 0.085(3) 0.081(2) 0.039(2) 0.049(2) 0.022(2)
O1 0.077(5) 0.054(4) 0.049(3) 0.030(3) 0.004(3) 0.027(3)
C1 0.086(8) 0.094(8) 0.055(6) 0.037(6) 0.025(6) 0.045(7)

_geom_special_details            
;
 All esds (except the esd in the dihedral angle between two l.s. planes)
 are estimated using the full covariance matrix.  The cell esds are taken
 into account individually in the estimation of esds in distances, angles
 and torsion angles; correlations between esds in cell parameters are only
 used when they are defined by crystal symmetry.  An approximate (isotropic)
 treatment of cell esds is used for estimating esds involving l.s. planes.
;
loop_
_geom_bond_atom_site_label_1
_geom_bond_atom_site_label_2
_geom_bond_distance
_geom_bond_site_symmetry_2
_geom_bond_publ_flag
Cu01 Cu01 2.9947(7) 2_767 ?
Cu01 P002 2.1972(6) . ?
Cu01 Cl03 2.3770(7) . ?
Cu01 Cl03 2.4610(7) 2_767 ?
Cu01 N004 2.0603(18) . ?
P002 C006 1.827(2) . ?
P002 C00B 1.828(2) . ?
P002 C00C 1.831(2) . ?
N004 C00E 1.332(3) . ?
N004 C00F 1.328(3) . ?
C005 C007 1.479(3) . ?
C005 C008 1.390(3) . ?
C005 C00A 1.399(3) . ?
C006 C009 1.386(3) . ?
C006 C00H 1.394(3) . ?
C007 C00D 1.388(3) . ?
C007 C00G 1.390(3) . ?
C008 H008 0.9300 . ?
C008 C00A 1.377(3) 2_677 ?
C009 H009 0.9300 . ?
C009 C00M 1.384(4) . ?
C00A H00A 0.9300 . ?
C00B C00I 1.398(4) . ?
C00B C00J 1.387(4) . ?
C00C C00L 1.387(4) . ?
C00C C00R 1.393(4) . ?
C00D H00D 0.9300 . ?
C00D C00E 1.387(3) . ?
C00E H00E 0.9300 . ?
C00F H00F 0.9300 . ?
C00F C00G 1.389(3) . ?
C00G H00G 0.9300 . ?
C00H H00H 0.9300 . ?
C00H C00Q 1.380(4) . ?
C00I H00I 0.9300 . ?
C00I C00O 1.382(4) . ?
C00J H00J 0.9300 . ?
C00J C00P 1.390(4) . ?
C00K H00K 0.9300 . ?
C00K C00M 1.376(4) . ?
C00K C00Q 1.369(5) . ?
C00L H00L 0.9300 . ?
C00L C00S 1.388(4) . ?
C00M H00M 0.9300 . ?
C00N H00N 0.9300 . ?
C00N C00O 1.386(5) . ?
C00N C00P 1.370(5) . ?
C00O H00O 0.9300 . ?
C00P H00P 0.9300 . ?
C00Q H00Q 0.9300 . ?
C00R H00R 0.9300 . ?
C00R C00U 1.385(5) . ?
C00S H00S 0.9300 . ?
C00S C00T 1.369(6) . ?
C00T H00T 0.9300 . ?
C00T C00U 1.367(6) . ?
C00U H00U 0.9300 . ?
O1 O1 1.361(17) 2_666 ?
O1 H1 0.657(15) 2_666 ?
O1 H1 0.8847 . ?
O1 C1 0.987(10) . ?
C1 H1A 0.9600 . ?
C1 H1B 0.9600 . ?
C1 H1C 0.9600 . ?

loop_
_geom_angle_atom_site_label_1
_geom_angle_atom_site_label_2
_geom_angle_atom_site_label_3
_geom_angle
_geom_angle_site_symmetry_1
_geom_angle_site_symmetry_3
_geom_angle_publ_flag
P002 Cu01 Cu01 136.78(2) . 2_767 ?
P002 Cu01 Cl03 120.83(2) . . ?
P002 Cu01 Cl03 113.07(2) . 2_767 ?
Cl03 Cu01 Cu01 50.505(17) 2_767 2_767 ?
Cl03 Cu01 Cu01 53.029(18) . 2_767 ?
Cl03 Cu01 Cl03 103.53(2) . 2_767 ?
N004 Cu01 Cu01 105.49(6) . 2_767 ?
N004 Cu01 P002 117.13(6) . . ?
N004 Cu01 Cl03 100.63(6) . . ?
N004 Cu01 Cl03 98.44(6) . 2_767 ?
C006 P002 Cu01 117.09(8) . . ?
C006 P002 C00B 105.35(11) . . ?
C006 P002 C00C 102.39(10) . . ?
C00B P002 Cu01 111.36(8) . . ?
C00B P002 C00C 102.65(11) . . ?
C00C P002 Cu01 116.40(8) . . ?
Cu01 Cl03 Cu01 76.47(2) . 2_767 ?
C00E N004 Cu01 121.14(16) . . ?
C00F N004 Cu01 121.90(16) . . ?
C00F N004 C00E 117.0(2) . . ?
C008 C005 C007 121.5(2) . . ?
C008 C005 C00A 118.0(2) . . ?
C00A C005 C007 120.4(2) . . ?
C009 C006 P002 118.36(17) . . ?
C009 C006 C00H 118.4(2) . . ?
C00H C006 P002 123.18(19) . . ?
C00D C007 C005 121.5(2) . . ?
C00D C007 C00G 116.8(2) . . ?
C00G C007 C005 121.5(2) . . ?
C005 C008 H008 119.8 . . ?
C00A C008 C005 120.5(2) 2_677 . ?
C00A C008 H008 119.8 2_677 . ?
C006 C009 H009 119.8 . . ?
C00M C009 C006 120.3(2) . . ?
C00M C009 H009 119.8 . . ?
C005 C00A H00A 119.2 . . ?
C008 C00A C005 121.5(2) 2_677 . ?
C008 C00A H00A 119.2 2_677 . ?
C00I C00B P002 116.40(19) . . ?
C00J C00B P002 124.80(19) . . ?
C00J C00B C00I 118.8(2) . . ?
C00L C00C P002 124.0(2) . . ?
C00L C00C C00R 118.4(2) . . ?
C00R C00C P002 117.5(2) . . ?
C007 C00D H00D 120.2 . . ?
C00E C00D C007 119.6(2) . . ?
C00E C00D H00D 120.2 . . ?
N004 C00E C00D 123.5(2) . . ?
N004 C00E H00E 118.3 . . ?
C00D C00E H00E 118.3 . . ?
N004 C00F H00F 118.2 . . ?
N004 C00F C00G 123.6(2) . . ?
C00G C00F H00F 118.2 . . ?
C007 C00G H00G 120.3 . . ?
C00F C00G C007 119.5(2) . . ?
C00F C00G H00G 120.3 . . ?
C006 C00H H00H 119.7 . . ?
C00Q C00H C006 120.7(3) . . ?
C00Q C00H H00H 119.7 . . ?
C00B C00I H00I 119.7 . . ?
C00O C00I C00B 120.6(3) . . ?
C00O C00I H00I 119.7 . . ?
C00B C00J H00J 119.9 . . ?
C00B C00J C00P 120.3(3) . . ?
C00P C00J H00J 119.9 . . ?
C00M C00K H00K 120.2 . . ?
C00Q C00K H00K 120.2 . . ?
C00Q C00K C00M 119.7(2) . . ?
C00C C00L H00L 119.9 . . ?
C00C C00L C00S 120.2(3) . . ?
C00S C00L H00L 119.9 . . ?
C009 C00M H00M 119.7 . . ?
C00K C00M C009 120.5(3) . . ?
C00K C00M H00M 119.7 . . ?
C00O C00N H00N 119.9 . . ?
C00P C00N H00N 119.9 . . ?
C00P C00N C00O 120.1(3) . . ?
C00I C00O C00N 119.8(3) . . ?
C00I C00O H00O 120.1 . . ?
C00N C00O H00O 120.1 . . ?
C00J C00P H00P 119.8 . . ?
C00N C00P C00J 120.4(3) . . ?
C00N C00P H00P 119.8 . . ?
C00H C00Q H00Q 119.8 . . ?
C00K C00Q C00H 120.4(3) . . ?
C00K C00Q H00Q 119.8 . . ?
C00C C00R H00R 119.6 . . ?
C00U C00R C00C 120.7(3) . . ?
C00U C00R H00R 119.6 . . ?
C00L C00S H00S 119.8 . . ?
C00T C00S C00L 120.5(3) . . ?
C00T C00S H00S 119.8 . . ?
C00S C00T H00T 119.9 . . ?
C00U C00T C00S 120.2(3) . . ?
C00U C00T H00T 119.9 . . ?
C00R C00U H00U 120.0 . . ?
C00T C00U C00R 120.0(3) . . ?
C00T C00U H00U 120.0 . . ?
O1 O1 H1 32.9(9) 2_666 2_666 ?
O1 O1 H1 23.8 2_666 . ?
H1 O1 H1 56.8 . 2_666 ?
C1 O1 O1 176.7(11) . 2_666 ?
C1 O1 H1 143.7(17) . 2_666 ?
C1 O1 H1 159.5 . . ?
O1 C1 H1 14.4(6) . 2_666 ?
O1 C1 H1A 109.5 . . ?
O1 C1 H1B 109.5 . . ?
O1 C1 H1C 109.5 . . ?
H1A C1 H1 121.7 . 2_666 ?
H1A C1 H1B 109.5 . . ?
H1A C1 H1C 109.5 . . ?
H1B C1 H1 96.9 . 2_666 ?
H1B C1 H1C 109.5 . . ?
H1C C1 H1 108.8 . 2_666 ?

loop_
_geom_torsion_atom_site_label_1
_geom_torsion_atom_site_label_2
_geom_torsion_atom_site_label_3
_geom_torsion_atom_site_label_4
_geom_torsion
_geom_torsion_site_symmetry_1
_geom_torsion_site_symmetry_2
_geom_torsion_site_symmetry_3
_geom_torsion_site_symmetry_4
_geom_torsion_publ_flag
Cu01 P002 C006 C009 12.9(2) . . . . ?
Cu01 P002 C006 C00H -164.1(2) . . . . ?
Cu01 P002 C00B C00I 50.65(19) . . . . ?
Cu01 P002 C00B C00J -127.08(19) . . . . ?
Cu01 P002 C00C C00L -136.0(2) . . . . ?
Cu01 P002 C00C C00R 44.1(2) . . . . ?
Cu01 N004 C00E C00D 178.2(2) . . . . ?
Cu01 N004 C00F C00G -177.9(2) . . . . ?
P002 C006 C009 C00M -176.7(2) . . . . ?
P002 C006 C00H C00Q 176.5(2) . . . . ?
P002 C00B C00I C00O -178.9(2) . . . . ?
P002 C00B C00J C00P 178.1(2) . . . . ?
P002 C00C C00L C00S -179.3(2) . . . . ?
P002 C00C C00R C00U 178.4(3) . . . . ?
N004 C00F C00G C007 0.5(4) . . . . ?
C005 C007 C00D C00E -173.6(2) . . . . ?
C005 C007 C00G C00F 173.8(2) . . . . ?
C006 P002 C00B C00I 178.57(18) . . . . ?
C006 P002 C00B C00J 0.8(2) . . . . ?
C006 P002 C00C C00L 95.0(2) . . . . ?
C006 P002 C00C C00R -85.0(2) . . . . ?
C006 C009 C00M C00K 0.4(4) . . . . ?
C006 C00H C00Q C00K -0.3(5) . . . . ?
C007 C005 C008 C00A 177.9(2) . . . 2_677 ?
C007 C005 C00A C008 -177.9(2) . . . 2_677 ?
C007 C00D C00E N004 -1.0(4) . . . . ?
C008 C005 C007 C00D -33.4(3) . . . . ?
C008 C005 C007 C00G 150.3(2) . . . . ?
C008 C005 C00A C008 -0.3(4) . . . 2_677 ?
C009 C006 C00H C00Q -0.5(4) . . . . ?
C00A C005 C007 C00D 144.2(2) . . . . ?
C00A C005 C007 C00G -32.2(3) . . . . ?
C00A C005 C008 C00A 0.3(4) . . . 2_677 ?
C00B P002 C006 C009 -111.4(2) . . . . ?
C00B P002 C006 C00H 71.5(2) . . . . ?
C00B P002 C00C C00L -14.1(2) . . . . ?
C00B P002 C00C C00R 165.9(2) . . . . ?
C00B C00I C00O C00N 0.7(4) . . . . ?
C00B C00J C00P C00N 0.5(4) . . . . ?
C00C P002 C006 C009 141.5(2) . . . . ?
C00C P002 C006 C00H -35.5(2) . . . . ?
C00C P002 C00B C00I -74.6(2) . . . . ?
C00C P002 C00B C00J 107.7(2) . . . . ?
C00C C00L C00S C00T -0.6(5) . . . . ?
C00C C00R C00U C00T 2.3(5) . . . . ?
C00D C007 C00G C00F -2.8(4) . . . . ?
C00E N004 C00F C00G 1.6(4) . . . . ?
C00F N004 C00E C00D -1.4(4) . . . . ?
C00G C007 C00D C00E 3.0(4) . . . . ?
C00H C006 C009 C00M 0.5(4) . . . . ?
C00I C00B C00J C00P 0.4(4) . . . . ?
C00J C00B C00I C00O -1.0(4) . . . . ?
C00L C00C C00R C00U -1.5(4) . . . . ?
C00L C00S C00T C00U 1.5(6) . . . . ?
C00M C00K C00Q C00H 1.1(5) . . . . ?
C00O C00N C00P C00J -0.9(5) . . . . ?
C00P C00N C00O C00I 0.3(5) . . . . ?
C00Q C00K C00M C009 -1.2(4) . . . . ?
C00R C00C C00L C00S 0.6(4) . . . . ?
C00S C00T C00U C00R -2.3(6) . . . . ?

_shelx_res_file                  
;
TITL exp_5155_auto_a.res in P-1
    exp_5155_auto.res
    created by SHELXL-2018/3 at 17:44:30 on 07-Nov-2024
REM Old TITL exp_5155_auto in P1 #1
REM SHELXT solution in P-1: R1 0.118, Rweak 0.008, Alpha 0.026
REM <I/s> 0.000 for 0 systematic absences, Orientation as input
REM Formula found by SHELXT: C25 Cl Cu N3 P
CELL 1.54184 9.2424 11.8969 11.9954 108.728 100.85 100.625
ZERR 1 0.0001 0.0002 0.0002 0.001 0.001 0.001
LATT 1
SFAC C H Cl Cu N O P
UNIT 52.67 44.67 2 2 2 0.67 2
ISOR 0.01 0.02 O1 C1 H1a H1c H1b
DFIX 1 O1 H1 O1 C1
DFIX 1.3 O1 C1

L.S. 15
PLAN  10
SIZE 0.03 0.02 0.05
TEMP 24
CONF
BOND
list 4
MORE -1
BOND $H
fmap 2 53
acta
SHEL 0.84 999
OMIT 0 0 2
REM <olex2.extras>
REM <HklSrc "%.\\exp_5155_auto.hkl">
REM </olex2.extras>

WGHT    0.066300    0.599600
FVAR       0.64656
CU01  4    0.869593    0.454348    0.887597    11.00000    0.03923    0.02925 =
         0.04201    0.00332    0.00393    0.01368
P002  7    0.759242    0.280092    0.732530    11.00000    0.03082    0.02809 =
         0.03098    0.00615    0.00461    0.00974
CL03  3    1.123235    0.564869    0.913314    11.00000    0.03773    0.04225 =
         0.04316    0.01520    0.01008    0.00913
N004  5    0.760278    0.592815    0.907027    11.00000    0.03930    0.03076 =
         0.04101    0.01010    0.01003    0.01659
C005  1    0.555456    0.894674    0.969531    11.00000    0.04011    0.03354 =
         0.03439    0.01486    0.01105    0.01815
C006  1    0.828082    0.146378    0.735618    11.00000    0.03293    0.02892 =
         0.03741    0.00832    0.00952    0.01002
C007  1    0.618418    0.786294    0.941718    11.00000    0.03692    0.03224 =
         0.03419    0.01161    0.00836    0.01551
C008  1    0.412666    0.888323    0.992159    11.00000    0.04015    0.03351 =
         0.05092    0.01987    0.01537    0.01485
AFIX  43
H008  2    0.353280    0.813869    0.987317    11.00000   -1.20000
AFIX   0
C009  1    0.921879    0.153863    0.843901    11.00000    0.03917    0.03818 =
         0.04197    0.01297    0.00925    0.01246
AFIX  43
H009  2    0.943926    0.224211    0.913622    11.00000   -1.20000
AFIX   0
C00A  1    0.641504    1.008482    0.978297    11.00000    0.03783    0.03971 =
         0.05295    0.02168    0.01809    0.01843
AFIX  43
H00A  2    0.737509    1.014617    0.963841    11.00000   -1.20000
AFIX   0
C00B  1    0.554043    0.233545    0.715577    11.00000    0.03373    0.04134 =
         0.02837    0.00659    0.00589    0.00984
C00C  1    0.767308    0.280591    0.581373    11.00000    0.04331    0.03364 =
         0.03761    0.01160    0.01209    0.01662
C00D  1    0.587420    0.698664    0.993426    11.00000    0.04775    0.03736 =
         0.04852    0.01928    0.02329    0.02172
AFIX  43
H00D  2    0.517791    0.702585    1.040423    11.00000   -1.20000
AFIX   0
C00E  1    0.660926    0.605162    0.974591    11.00000    0.05139    0.03617 =
         0.05535    0.02252    0.02176    0.02196
AFIX  43
H00E  2    0.639722    0.548082    1.011061    11.00000   -1.20000
AFIX   0
C00F  1    0.785970    0.674099    0.854014    11.00000    0.04734    0.04602 =
         0.04762    0.01740    0.02222    0.02530
AFIX  43
H00F  2    0.853051    0.665747    0.804844    11.00000   -1.20000
AFIX   0
C00G  1    0.718166    0.770929    0.867955    11.00000    0.05471    0.04467 =
         0.04974    0.02544    0.02426    0.02697
AFIX  43
H00G  2    0.739345    0.825032    0.828253    11.00000   -1.20000
AFIX   0
C00H  1    0.796370    0.039309    0.633042    11.00000    0.06449    0.03846 =
         0.04254    0.00481    0.00597    0.01852
AFIX  43
H00H  2    0.732942    0.032285    0.559716    11.00000   -1.20000
AFIX   0
C00I  1    0.474538    0.322421    0.713647    11.00000    0.03996    0.04995 =
         0.05047    0.01920    0.01033    0.01638
AFIX  43
H00I  2    0.526469    0.399721    0.719396    11.00000   -1.20000
AFIX   0
C00J  1    0.474854    0.119505    0.708837    11.00000    0.04373    0.04220 =
         0.04458    0.01119    0.01491    0.00904
AFIX  43
H00J  2    0.526148    0.059525    0.710562    11.00000   -1.20000
AFIX   0
C00K  1    0.952146   -0.047247    0.746271    11.00000    0.06101    0.04181 =
         0.07711    0.03024    0.03128    0.02708
AFIX  43
H00K  2    0.995030   -0.111295    0.749730    11.00000   -1.20000
AFIX   0
C00L  1    0.644234    0.226996    0.478435    11.00000    0.05256    0.05711 =
         0.03855    0.01499    0.00621    0.01290
AFIX  43
H00L  2    0.550187    0.188588    0.484127    11.00000   -1.20000
AFIX   0
C00M  1    0.982930    0.057155    0.848815    11.00000    0.04676    0.05209 =
         0.06001    0.02932    0.01224    0.01899
AFIX  43
H00M  2    1.045259    0.062785    0.922014    11.00000   -1.20000
AFIX   0
C00N  1    0.242093    0.181776    0.695952    11.00000    0.03458    0.08404 =
         0.05979    0.02178    0.01646    0.01125
AFIX  43
H00N  2    0.137658    0.164032    0.688607    11.00000   -1.20000
AFIX   0
C00O  1    0.319500    0.296457    0.703275    11.00000    0.04215    0.07548 =
         0.05815    0.02501    0.01306    0.02670
AFIX  43
H00O  2    0.267224    0.355796    0.701213    11.00000   -1.20000
AFIX   0
C00P  1    0.319144    0.094500    0.699513    11.00000    0.04755    0.05862 =
         0.05917    0.01507    0.01906   -0.00016
AFIX  43
H00P  2    0.266953    0.018052    0.695668    11.00000   -1.20000
AFIX   0
C00Q  1    0.858088   -0.056368    0.639140    11.00000    0.08536    0.03553 =
         0.06121    0.00814    0.02334    0.02555
AFIX  43
H00Q  2    0.835669   -0.127442    0.570097    11.00000   -1.20000
AFIX   0
C00R  1    0.906084    0.338424    0.569899    11.00000    0.05044    0.06406 =
         0.05717    0.02179    0.02030    0.01154
AFIX  43
H00R  2    0.989237    0.376524    0.638321    11.00000   -1.20000
AFIX   0
C00S  1    0.661043    0.230525    0.366950    11.00000    0.08811    0.07953 =
         0.03892    0.02000    0.01090    0.02884
AFIX  43
H00S  2    0.578339    0.193704    0.298091    11.00000   -1.20000
AFIX   0
C00T  1    0.798497    0.287819    0.357609    11.00000    0.11373    0.07955 =
         0.05377    0.03325    0.04198    0.04032
AFIX  43
H00T  2    0.808137    0.291370    0.282941    11.00000   -1.20000
AFIX   0
C00U  1    0.921628    0.339826    0.457745    11.00000    0.08223    0.08538 =
         0.08082    0.03935    0.04867    0.02235
AFIX  43
H00U  2    1.015775    0.376126    0.450533    11.00000   -1.20000
AFIX   0

O1    6    0.572827    0.536410    0.520616    10.33333    0.07680    0.05350 =
         0.04867    0.02996    0.00391    0.02738
AFIX   3
H1    2    0.498177    0.471960    0.508876    10.33333   -0.00005
AFIX   0
C1    1    0.676464    0.592277    0.548010    10.33333    0.08622    0.09387 =
         0.05499    0.03664    0.02506    0.04512
AFIX 137
H1A   2    0.731546    0.587853    0.622111    10.33333   -1.50000
H1B   2    0.669525    0.675047    0.562485    10.33333   -1.50000
H1C   2    0.729146    0.568282    0.486086    10.33333   -1.50000
AFIX   0
HKLF 4


REM  exp_5155_auto_a.res in P-1
REM wR2 = 0.1128, GooF = S = 1.086, Restrained GooF = 1.121 for all data
REM R1 = 0.0356 for 3862 Fo > 4sig(Fo) and 0.0384 for all 4190 data
REM 291 parameters refined using 15 restraints

END

WGHT      0.0663      0.5989

REM Highest difference peak  0.920,  deepest hole -0.279,  1-sigma level  0.068
Q1    1   0.6372  0.5329  0.5337  11.00000  0.05    0.92
Q2    1   0.6027  0.5773  0.5256  11.00000  0.05    0.87
Q3    1   0.5000  0.5000  0.5000  10.50000  0.05    0.56
Q4    1   0.8755  0.4751  0.8199  11.00000  0.05    0.38
Q5    1   0.7599  0.2846  0.6503  11.00000  0.05    0.30
Q6    1   0.7936  0.2057  0.7295  11.00000  0.05    0.25
Q7    1   0.5983  0.7431  0.9558  11.00000  0.05    0.25
Q8    1   0.5870  0.9377  0.9616  11.00000  0.05    0.23
Q9    1   0.6412  0.2414  0.7176  11.00000  0.05    0.23
Q10   1   0.7005  0.2981  0.3766  11.00000  0.05    0.23
;
_shelx_res_checksum              38261
_olex2_submission_special_instructions 'No special instructions were received'
_oxdiff_exptl_absorpt_empirical_details 
;
Empirical correction (ABSPACK) includes:
- Absorption correction using spherical harmonics
- Frame scaling
;
_oxdiff_exptl_absorpt_empirical_full_max 1.524
_oxdiff_exptl_absorpt_empirical_full_min 0.823
####################################################################### 
# 
# This file contains crystal structure data downloaded from the 
# Cambridge Structural Database (CSD) hosted by the Cambridge 
# Crystallographic Data Centre (CCDC).
# 
# Full information about CCDC data access policies and citation 
# guidelines are available at http://www.ccdc.cam.ac.uk/access/V1 
# 
# Audit and citation data items may have been added by the CCDC. 
# Please retain this information to preserve the provenance of 
# this file and to allow appropriate attribution of the data. 
# 
#######################################################################

data_exp_6856_auto
_database_code_depnum_ccdc_archive 'CCDC 2473359'
loop_
_audit_author_name
_audit_author_address
'hongjin zhang'
;WUYI University
China
;
_audit_update_record             
;
2025-07-16 deposited with the CCDC.	2025-09-08 downloaded from the CCDC.
;
_audit_creation_date             2024-11-08
_audit_creation_method           
;
Olex2 1.5
(compiled 2024.02.16 svn.r378c4104 for OlexSys, GUI svn.r6928)
;
_shelx_SHELXL_version_number     2018/3
_chemical_name_common            ?
_chemical_name_systematic        ?
_chemical_formula_moiety         'C52 H42 Br2 Cu2 N2 P2, 0.333(C2 H8 O2)'
_chemical_formula_sum            'C52.67 H44.67 Br2 Cu2 N2 O0.67 P2'
_chemical_formula_weight         1065.17
_chemical_melting_point          ?
loop_
_atom_type_symbol
_atom_type_description
_atom_type_scat_dispersion_real
_atom_type_scat_dispersion_imag
_atom_type_scat_source
C C 0.0181 0.0091 'International Tables Vol C Tables 4.2.6.8 and 6.1.1.4'
H H 0.0000 0.0000 'International Tables Vol C Tables 4.2.6.8 and 6.1.1.4'
Br Br -0.6763 1.2805 'International Tables Vol C Tables 4.2.6.8 and 6.1.1.4'
Cu Cu -1.9646 0.5888 'International Tables Vol C Tables 4.2.6.8 and 6.1.1.4'
N N 0.0311 0.0180 'International Tables Vol C Tables 4.2.6.8 and 6.1.1.4'
O O 0.0492 0.0322 'International Tables Vol C Tables 4.2.6.8 and 6.1.1.4'
P P 0.2955 0.4335 'International Tables Vol C Tables 4.2.6.8 and 6.1.1.4'

_shelx_space_group_comment       
;
The symmetry employed for this shelxl refinement is uniquely defined
by the following loop, which should always be used as a source of
symmetry information in preference to the above space-group names.
They are only intended as comments.
;
_space_group_crystal_system      triclinic
_space_group_IT_number           2
_space_group_name_H-M_alt        'P -1'
_space_group_name_Hall           '-P 1'
loop_
_space_group_symop_operation_xyz
'x, y, z'
'-x, -y, -z'

_cell_length_a                   9.2653(3)
_cell_length_b                   12.0008(4)
_cell_length_c                   12.0094(4)
_cell_angle_alpha                109.053(3)
_cell_angle_beta                 100.228(3)
_cell_angle_gamma                100.638(3)
_cell_volume                     1199.15(7)
_cell_formula_units_Z            1
_cell_measurement_reflns_used    9697
_cell_measurement_temperature    294.5(3)
_cell_measurement_theta_max      77.2510
_cell_measurement_theta_min      3.9860
_shelx_estimated_absorpt_T_max   ?
_shelx_estimated_absorpt_T_min   ?
_exptl_absorpt_coefficient_mu    3.971
_exptl_absorpt_correction_T_max  1.00000
_exptl_absorpt_correction_T_min  0.79252
_exptl_absorpt_correction_type   multi-scan
_exptl_absorpt_process_details   
;
CrysAlisPro 1.171.41.122a (Rigaku Oxford Diffraction, 2021)
Empirical absorption correction using spherical harmonics,
implemented in SCALE3 ABSPACK scaling algorithm.
;
_exptl_absorpt_special_details   ?
_exptl_crystal_colour            'clear light yellow'
_exptl_crystal_colour_lustre     clear
_exptl_crystal_colour_modifier   light
_exptl_crystal_colour_primary    yellow
_exptl_crystal_density_diffrn    1.475
_exptl_crystal_density_meas      ?
_exptl_crystal_density_method    ?
_exptl_crystal_description       plate
_exptl_crystal_F_000             538
_exptl_crystal_size_max          0.03
_exptl_crystal_size_mid          0.03
_exptl_crystal_size_min          0.02
_exptl_transmission_factor_max   ?
_exptl_transmission_factor_min   ?
_diffrn_reflns_av_R_equivalents  0.0302
_diffrn_reflns_av_unetI/netI     0.0331
_diffrn_reflns_Laue_measured_fraction_full 0.999
_diffrn_reflns_Laue_measured_fraction_max 0.999
_diffrn_reflns_limit_h_max       11
_diffrn_reflns_limit_h_min       -11
_diffrn_reflns_limit_k_max       14
_diffrn_reflns_limit_k_min       -14
_diffrn_reflns_limit_l_max       13
_diffrn_reflns_limit_l_min       -14
_diffrn_reflns_number            16049
_diffrn_reflns_point_group_measured_fraction_full 0.999
_diffrn_reflns_point_group_measured_fraction_max 0.999
_diffrn_reflns_theta_full        66.593
_diffrn_reflns_theta_max         66.593
_diffrn_reflns_theta_min         4.029
_diffrn_ambient_environment      air
_diffrn_ambient_temperature      294.5(3)
_diffrn_detector                 'Hybrid Pixel Array Detector'
_diffrn_detector_area_resol_mean 10.0000
_diffrn_detector_type            HyPix
_diffrn_measured_fraction_theta_full 0.999
_diffrn_measured_fraction_theta_max 0.999
_diffrn_measurement_details      
;
List of Runs (angles in degrees, time in seconds):

  # Type    Start    End  Width  t~exp~   \w     \q     \k     \f   Frames
#--------------------------------------------------------------------------
  1  \w    -99.00 -61.00   0.50    1.15    --  -48.55-154.00 -85.00   76
  2  \w    -81.00 -28.00   0.50    1.15    --  -48.55 121.00 155.00  106
  3  \w   -106.00 -67.00   0.50    1.15    --  -48.55 154.00 -46.00   78
  4  \w     76.00 102.00   0.50    1.15    --   48.55-154.00 -85.00   52
  5  \w     82.00 107.00   0.50    1.15    --   48.55 154.00 -46.00   50
  6  \w     39.00  64.00   0.50    1.15    --   48.55-121.00  72.00   50
  7  \w   -124.00 -99.00   0.50    2.70    --  -91.75-154.00 -85.00   50
  8  \w    -80.00 -55.00   0.50    2.70    --  -91.75 154.00 -46.00   50
  9  \w    -52.00 -27.00   0.50    2.70    --  -91.75 121.00 155.00   50
 10  \w   -111.00 -79.00   0.50    2.70    --  -91.75-121.00  72.00   64
 11  \w     77.00 127.00   0.50    2.70    --  108.86 154.00 -46.00  100
 12  \w     90.00 131.00   0.50    2.70    --  108.86-154.00 -85.00   82
 13  \w     98.00 150.00   0.50    2.70    --  108.86 121.00 155.00  104
 14  \w     69.00 101.00   0.50    2.70    --  108.86-121.00  72.00   64
 15  \w   -121.00 -27.00   0.50    1.15    --  -48.55 -77.00-150.00  188
 16  \w   -120.00 -75.00   0.50    1.15    --  -48.55-125.00-180.00   90
 17  \w   -107.00 -49.00   0.50    1.15    --  -48.55 -38.00  90.00  116
 18  \w   -118.00 -78.00   0.50    1.15    --  -48.55-125.00 120.00   80
 19  \w    -25.00  26.00   0.50    1.15    --  -48.55  19.00  90.00  102
 20  \w    -26.00  23.00   0.50    1.15    --  -48.55  19.00   0.00   98
 21  \w   -158.00-132.00   0.50    2.70    --  -91.75 -38.00  90.00   52
 22  \w   -163.00 -82.00   0.50    2.70    --  -91.75 -19.00-120.00  162
 23  \w    -65.00 -20.00   0.50    2.70    --  -91.75  57.00 -30.00   90
 24  \w    -64.00 -31.00   0.50    2.70    --  -91.75  57.00  90.00   66
 25  \w   -117.00 -91.00   0.50    2.70    --  -91.75 -38.00  90.00   52
 26  \w   -126.00 -73.00   0.50    2.70    --  -91.75-125.00  30.00  106
 27  \w   -105.00 -79.00   0.50    2.70    --  -91.75 -19.00 120.00   52
 28  \w   -153.00-125.00   0.50    2.70    --  -91.75 -19.00 120.00   56
 29  \w   -159.00-132.00   0.50    2.70    --  -91.75-125.00  30.00   54
 30  \w    -64.00 -19.00   0.50    2.70    --  -91.75  57.00 150.00   90
 31  \w     52.00  77.00   0.50    2.70    --  108.86-125.00 150.00   50
 32  \w    131.00 178.00   0.50    2.70    --  108.86 125.00 120.00   94
 33  \w    102.00 127.00   0.50    2.70    --  108.86 125.00 120.00   50
 34  \w     38.00  64.00   0.50    2.70    --  108.86 -57.00 -30.00   52
 35  \w     39.00  65.00   0.50    2.70    --  108.86 -57.00  30.00   52
 36  \w     37.00  62.00   0.50    2.70    --  108.86 -57.00 -90.00   50
 37  \w    114.00 153.00   0.50    2.70    --  108.86 125.00  90.00   78
 38  \w     47.00 112.00   0.50    2.70    --  108.86-125.00 120.00  130
 39  \w     97.00 176.00   0.50    2.70    --  108.86  19.00  90.00  158
 40  \w     97.00 172.00   0.50    2.70    --  108.86 125.00 -60.00  150
 41  \w     40.00 102.00   0.50    2.70    --  108.86 -99.00-120.00  124
 42  \w     53.00  92.00   0.50    2.70    --  108.86 -99.00 -90.00   78
 43  \w     38.00  63.00   0.50    2.70    --  108.86 -57.00  90.00   50
 44  \w     38.00  63.00   0.50    2.70    --  108.86 -57.00-120.00   50
 45  \w     82.00 112.00   0.50    2.70    --  108.86-125.00 -30.00   60
 46  \w    142.00 178.00   0.50    2.70    --  108.86 125.00 -90.00   72
 47  \w     43.00 106.00   0.50    2.70    --  108.86 -99.00 -30.00  126
 48  \w    101.00 128.00   0.50    2.70    --  108.86 125.00 -90.00   54
 49  \w     81.00 112.00   0.50    2.70    --  108.86-125.00 150.00   62
 50  \w     41.00  66.00   0.50    2.70    --  108.86 -57.00-150.00   50
;
_diffrn_measurement_device       'four-circle diffractometer'
_diffrn_measurement_device_type  'XtaLAB Synergy, Dualflex, HyPix'
_diffrn_measurement_method       '\w scans'
_diffrn_orient_matrix_type       
'CrysAlisPro convention (1999,Acta A55,543-557)'
_diffrn_orient_matrix_UB_11      0.1561799000
_diffrn_orient_matrix_UB_12      0.0871711000
_diffrn_orient_matrix_UB_13      0.0232279000
_diffrn_orient_matrix_UB_21      0.0726516000
_diffrn_orient_matrix_UB_22      -0.0593084000
_diffrn_orient_matrix_UB_23      0.0836806000
_diffrn_orient_matrix_UB_31      0.0309766000
_diffrn_orient_matrix_UB_32      -0.0931303000
_diffrn_orient_matrix_UB_33      -0.1103129000
_diffrn_radiation_monochromator  mirror
_diffrn_radiation_probe          x-ray
_diffrn_radiation_type           'Cu K\a'
_diffrn_radiation_wavelength     1.54184
_diffrn_source                   'micro-focus sealed X-ray tube'
_diffrn_source_type              'PhotonJet (Cu) X-ray Source'
_reflns_Friedel_coverage         0.000
_reflns_Friedel_fraction_full    .
_reflns_Friedel_fraction_max     .
_reflns_number_gt                3822
_reflns_number_total             4241
_reflns_odcompleteness_completeness 99.86
_reflns_odcompleteness_iscentric 1
_reflns_odcompleteness_theta     66.97
_reflns_special_details          
;
 Reflections were merged by SHELXL according to the crystal
 class for the calculation of statistics and refinement.
 
 _reflns_Friedel_fraction is defined as the number of unique
 Friedel pairs measured divided by the number that would be
 possible theoretically, ignoring centric projections and
 systematic absences.
;
_reflns_threshold_expression     'I > 2\s(I)'
_computing_cell_refinement       'CrysAlisPro 1.171.41.122a (Rigaku OD, 2021)'
_computing_data_collection       'CrysAlisPro 1.171.41.122a (Rigaku OD, 2021)'
_computing_data_reduction        'CrysAlisPro 1.171.41.122a (Rigaku OD, 2021)'
_computing_molecular_graphics    'Olex2 1.5 (Dolomanov et al., 2009)'
_computing_publication_material  'Olex2 1.5 (Dolomanov et al., 2009)'
_computing_structure_refinement  'SHELXL 2018/3 (Sheldrick, 2015)'
_computing_structure_solution    'SHELXT 2018/2 (Sheldrick, 2018)'
_refine_diff_density_max         1.164
_refine_diff_density_min         -0.345
_refine_diff_density_rms         0.073
_refine_ls_extinction_coef       .
_refine_ls_extinction_method     none
_refine_ls_goodness_of_fit_ref   1.035
_refine_ls_hydrogen_treatment    constr
_refine_ls_matrix_type           full
_refine_ls_number_parameters     290
_refine_ls_number_reflns         4241
_refine_ls_number_restraints     13
_refine_ls_R_factor_all          0.0350
_refine_ls_R_factor_gt           0.0312
_refine_ls_restrained_S_all      1.036
_refine_ls_shift/su_max          0.000
_refine_ls_shift/su_mean         0.000
_refine_ls_structure_factor_coef Fsqd
_refine_ls_weighting_details     
'w=1/[\s^2^(Fo^2^)+(0.0586P)^2^+0.6733P] where P=(Fo^2^+2Fc^2^)/3'
_refine_ls_weighting_scheme      calc
_refine_ls_wR_factor_gt          0.0929
_refine_ls_wR_factor_ref         0.0961
_refine_special_details          ?
_olex2_refinement_description    
;
1. Fixed Uiso
 At 1.2 times of:
  All C(H) groups
 At 1.5 times of:
  All C(H,H,H) groups, All O(H) groups
2. Restrained distances
 O1-C1
 1.2 with sigma of 0.002
3. Uiso/Uaniso restraints and constraints
Uanis(O1) \\sim Ueq, Uanis(C1) \\sim Ueq, : with sigma of 0.01 and sigma for
terminal atoms of 0.02
4. Others
 Fixed Sof: O1(0.333333) H1(0.333333) C1(0.333333) H1a(0.333333) H1b(0.333333)
 H1c(0.333333)
5.a Riding coordinates:
 O1(H1)
5.b Aromatic/amide H refined with riding coordinates:
 C009(H009), C00A(H00A), C00B(H00B), C00C(H00C), C00E(H00E), C00F(H00F),
 C00G(H00G), C00H(H00H), C00I(H00I), C00J(H00J), C00K(H00K), C00L(H00L),
 C00M(H00M), C00N(H00N), C00O(H00O), C00P(H00P), C00Q(H00Q), C00R(H00R),
 C00S(H00S), C00T(H00T), C00U(H00U)
5.c Idealised Me refined as rotating group:
 C1(H1a,H1b,H1c)
;
_atom_sites_solution_hydrogens   mixed
_atom_sites_solution_primary     dual
_atom_sites_solution_secondary   ?
loop_
_atom_site_label
_atom_site_type_symbol
_atom_site_fract_x
_atom_site_fract_y
_atom_site_fract_z
_atom_site_U_iso_or_equiv
_atom_site_adp_type
_atom_site_occupancy
_atom_site_site_symmetry_order
_atom_site_calc_flag
_atom_site_refinement_flags_posn
_atom_site_refinement_flags_adp
_atom_site_refinement_flags_occupancy
_atom_site_disorder_assembly
_atom_site_disorder_group
Br01 Br -0.13050(3) 0.09510(2) 0.43512(2) 0.03721(11) Uani 1 1 d . . . . .
Cu02 Cu 0.13404(4) 0.11348(3) 0.54531(3) 0.03620(13) Uani 1 1 d . . . . .
P003 P 0.24117(7) 0.26792(5) 0.72084(5) 0.02947(15) Uani 1 1 d . . . . .
N004 N 0.2427(3) 0.0956(2) 0.40728(19) 0.0348(5) Uani 1 1 d . . . . .
C005 C 0.4443(3) 0.0310(2) 0.1049(2) 0.0320(5) Uani 1 1 d . . . . .
C006 C 0.3819(3) 0.0592(2) 0.2133(2) 0.0315(5) Uani 1 1 d . . . . .
C007 C 0.1701(3) 0.2647(2) 0.8530(2) 0.0327(5) Uani 1 1 d . . . . .
C008 C 0.4454(3) 0.2840(2) 0.7674(2) 0.0346(6) Uani 1 1 d . . . . .
C009 C 0.0771(3) 0.1562(3) 0.8455(3) 0.0389(6) Uani 1 1 d . . . . .
H009 H 0.055401 0.086416 0.775597 0.047 Uiso 1 1 calc R U . . .
C00A C 0.3593(3) 0.0231(3) -0.0071(3) 0.0384(6) Uani 1 1 d . . . . .
H00A H 0.264229 0.038760 -0.012420 0.046 Uiso 1 1 calc R U . . .
C00B C 0.2151(3) 0.1475(3) 0.3263(3) 0.0406(6) Uani 1 1 d . . . . .
H00B H 0.147541 0.196367 0.335000 0.049 Uiso 1 1 calc R U . . .
C00C C 0.5865(3) 0.0075(3) 0.1100(2) 0.0371(6) Uani 1 1 d . . . . .
H00C H 0.645641 0.012413 0.183539 0.044 Uiso 1 1 calc R U . . .
C00D C 0.2353(3) 0.4198(2) 0.7215(2) 0.0358(6) Uani 1 1 d . . . . .
C00E C 0.4153(3) 0.0096(3) 0.3004(2) 0.0377(6) Uani 1 1 d . . . . .
H00E H 0.486074 -0.036412 0.296184 0.045 Uiso 1 1 calc R U . . .
C00F C 0.2818(3) 0.1328(3) 0.2295(3) 0.0408(6) Uani 1 1 d . . . . .
H00F H 0.259590 0.171895 0.175785 0.049 Uiso 1 1 calc R U . . .
C00G C 0.5260(3) 0.2854(3) 0.6800(3) 0.0447(7) Uani 1 1 d . . . . .
H00G H 0.475531 0.279490 0.603246 0.054 Uiso 1 1 calc R U . . .
C00H C 0.3431(3) 0.0283(3) 0.3943(2) 0.0402(6) Uani 1 1 d . . . . .
H00H H 0.365572 -0.007716 0.450783 0.048 Uiso 1 1 calc R U . . .
C00I C 0.5226(3) 0.2901(3) 0.8801(3) 0.0440(7) Uani 1 1 d . . . . .
H00I H 0.470427 0.288469 0.939209 0.053 Uiso 1 1 calc R U . . .
C00J C 0.2016(4) 0.3675(3) 0.9592(3) 0.0514(8) Uani 1 1 d . . . . .
H00J H 0.264693 0.440712 0.966299 0.062 Uiso 1 1 calc R U . . .
C00K C 0.0167(4) 0.1518(3) 0.9421(3) 0.0485(7) Uani 1 1 d . . . . .
H00K H -0.045063 0.078780 0.936750 0.058 Uiso 1 1 calc R U . . .
C00L C 0.3581(4) 0.5217(3) 0.7758(3) 0.0512(7) Uani 1 1 d . . . . .
H00L H 0.450253 0.515109 0.815146 0.061 Uiso 1 1 calc R U . . .
C00M C 0.6797(4) 0.2955(3) 0.7065(3) 0.0555(8) Uani 1 1 d . . . . .
H00M H 0.732934 0.297871 0.648155 0.067 Uiso 1 1 calc R U . . .
C00N C 0.0469(4) 0.2539(3) 1.0453(3) 0.0519(8) Uani 1 1 d . . . . .
H00N H 0.004521 0.250188 1.108999 0.062 Uiso 1 1 calc R U . . .
C00O C 0.6776(4) 0.2987(3) 0.9054(3) 0.0562(8) Uani 1 1 d . . . . .
H00O H 0.728332 0.302148 0.981083 0.067 Uiso 1 1 calc R U . . .
C00P C 0.0986(4) 0.4324(3) 0.6649(3) 0.0558(8) Uani 1 1 d . . . . .
H00P H 0.014790 0.365118 0.628158 0.067 Uiso 1 1 calc R U . . .
C00Q C 0.7553(4) 0.3020(3) 0.8198(4) 0.0603(9) Uani 1 1 d . . . . .
H00Q H 0.859145 0.308742 0.837405 0.072 Uiso 1 1 calc R U . . .
C00R C 0.1391(5) 0.3609(3) 1.0547(3) 0.0592(9) Uani 1 1 d . . . . .
H00R H 0.160314 0.429781 1.125319 0.071 Uiso 1 1 calc R U . . .
C00S C 0.3446(5) 0.6331(3) 0.7718(4) 0.0672(10) Uani 1 1 d . . . . .
H00S H 0.428172 0.700767 0.807353 0.081 Uiso 1 1 calc R U . . .
C00T C 0.2083(6) 0.6447(4) 0.7156(4) 0.0741(12) Uani 1 1 d . . . . .
H00T H 0.199429 0.720077 0.713817 0.089 Uiso 1 1 calc R U . . .
C00U C 0.0867(6) 0.5457(4) 0.6629(4) 0.0758(12) Uani 1 1 d . . . . .
H00U H -0.005426 0.553654 0.625029 0.091 Uiso 1 1 calc R U . . .
O1 O 0.5665(10) 0.5192(6) 0.5336(7) 0.062(2) Uani 0.3333 1 d D U P . .
H1 H 0.527124 0.448251 0.523064 0.093 Uiso 0.3333 1 d R U P . .
C1 C 0.6901(11) 0.5512(11) 0.6020(12) 0.085(4) Uani 0.3333 1 d D U P . .
H1A H 0.746259 0.492648 0.573672 0.127 Uiso 0.3333 1 calc R U P . .
H1B H 0.680417 0.557070 0.681854 0.127 Uiso 0.3333 1 calc R U P . .
H1C H 0.742737 0.629449 0.605307 0.127 Uiso 0.3333 1 calc R U P . .

loop_
_atom_site_aniso_label
_atom_site_aniso_U_11
_atom_site_aniso_U_22
_atom_site_aniso_U_33
_atom_site_aniso_U_23
_atom_site_aniso_U_13
_atom_site_aniso_U_12
Br01 0.03404(17) 0.03917(17) 0.03865(17) 0.01446(12) 0.00841(12) 0.01097(12)
Cu02 0.0366(2) 0.0398(2) 0.0275(2) 0.00554(16) 0.01239(16) 0.00769(17)
P003 0.0296(3) 0.0292(3) 0.0275(3) 0.0072(2) 0.0093(2) 0.0068(2)
N004 0.0354(12) 0.0405(12) 0.0296(10) 0.0100(9) 0.0150(9) 0.0116(9)
C005 0.0355(13) 0.0333(12) 0.0308(12) 0.0127(10) 0.0146(10) 0.0098(10)
C006 0.0313(13) 0.0336(12) 0.0295(12) 0.0104(10) 0.0124(10) 0.0064(10)
C007 0.0321(13) 0.0361(13) 0.0287(12) 0.0084(10) 0.0102(10) 0.0104(10)
C008 0.0316(13) 0.0292(12) 0.0386(14) 0.0071(10) 0.0091(11) 0.0078(10)
C009 0.0380(15) 0.0381(14) 0.0384(14) 0.0116(11) 0.0120(12) 0.0075(11)
C00A 0.0340(14) 0.0523(16) 0.0383(14) 0.0214(12) 0.0169(11) 0.0175(12)
C00B 0.0461(16) 0.0434(14) 0.0433(15) 0.0185(12) 0.0229(13) 0.0222(13)
C00C 0.0355(14) 0.0509(15) 0.0292(12) 0.0177(11) 0.0109(11) 0.0140(12)
C00D 0.0417(15) 0.0349(13) 0.0334(13) 0.0117(11) 0.0158(11) 0.0120(11)
C00E 0.0411(15) 0.0479(15) 0.0339(13) 0.0178(12) 0.0184(11) 0.0213(12)
C00F 0.0491(16) 0.0458(15) 0.0421(15) 0.0236(13) 0.0228(13) 0.0226(13)
C00G 0.0396(15) 0.0485(16) 0.0485(16) 0.0180(13) 0.0165(13) 0.0123(13)
C00H 0.0460(16) 0.0524(16) 0.0337(13) 0.0214(12) 0.0193(12) 0.0211(13)
C00I 0.0413(15) 0.0442(15) 0.0438(16) 0.0107(13) 0.0111(12) 0.0151(13)
C00J 0.067(2) 0.0401(15) 0.0375(15) 0.0040(13) 0.0194(14) 0.0050(14)
C00K 0.0477(17) 0.0557(18) 0.0509(17) 0.0272(15) 0.0216(14) 0.0117(14)
C00L 0.0537(19) 0.0384(15) 0.0582(19) 0.0158(14) 0.0149(15) 0.0076(14)
C00M 0.0412(17) 0.0577(19) 0.072(2) 0.0218(17) 0.0264(16) 0.0148(14)
C00N 0.0580(19) 0.075(2) 0.0398(16) 0.0293(16) 0.0257(14) 0.0297(17)
C00O 0.0437(17) 0.0574(19) 0.059(2) 0.0148(16) -0.0004(15) 0.0195(15)
C00P 0.0507(19) 0.0503(18) 0.066(2) 0.0194(16) 0.0093(16) 0.0213(15)
C00Q 0.0351(16) 0.058(2) 0.083(3) 0.0187(18) 0.0113(17) 0.0168(15)
C00R 0.080(2) 0.059(2) 0.0347(15) 0.0079(14) 0.0236(16) 0.0204(18)
C00S 0.085(3) 0.0360(16) 0.078(2) 0.0190(17) 0.028(2) 0.0074(17)
C00T 0.116(4) 0.047(2) 0.074(3) 0.0284(19) 0.033(3) 0.038(2)
C00U 0.091(3) 0.068(3) 0.079(3) 0.029(2) 0.014(2) 0.048(2)
O1 0.096(6) 0.042(4) 0.059(5) 0.029(3) 0.034(4) 0.008(4)
C1 0.110(11) 0.054(6) 0.116(10) 0.043(7) 0.063(9) 0.031(7)

_geom_special_details            
;
 All esds (except the esd in the dihedral angle between two l.s. planes)
 are estimated using the full covariance matrix.  The cell esds are taken
 into account individually in the estimation of esds in distances, angles
 and torsion angles; correlations between esds in cell parameters are only
 used when they are defined by crystal symmetry.  An approximate (isotropic)
 treatment of cell esds is used for estimating esds involving l.s. planes.
;
loop_
_geom_bond_atom_site_label_1
_geom_bond_atom_site_label_2
_geom_bond_distance
_geom_bond_site_symmetry_2
_geom_bond_publ_flag
Br01 Cu02 2.5031(5) . ?
Br01 Cu02 2.5843(5) 2_556 ?
Cu02 P003 2.2115(7) . ?
Cu02 N004 2.061(2) . ?
P003 C007 1.832(3) . ?
P003 C008 1.831(3) . ?
P003 C00D 1.831(3) . ?
N004 C00B 1.328(4) . ?
N004 C00H 1.338(4) . ?
C005 C006 1.481(3) . ?
C005 C00A 1.397(4) . ?
C005 C00C 1.393(4) . ?
C006 C00E 1.380(4) . ?
C006 C00F 1.391(4) . ?
C007 C009 1.388(4) . ?
C007 C00J 1.393(4) . ?
C008 C00G 1.395(4) . ?
C008 C00I 1.386(4) . ?
C009 H009 0.9300 . ?
C009 C00K 1.387(4) . ?
C00A H00A 0.9300 . ?
C00A C00C 1.381(4) 2_655 ?
C00B H00B 0.9300 . ?
C00B C00F 1.388(4) . ?
C00C H00C 0.9300 . ?
C00D C00L 1.385(4) . ?
C00D C00P 1.386(4) . ?
C00E H00E 0.9300 . ?
C00E C00H 1.388(4) . ?
C00F H00F 0.9300 . ?
C00G H00G 0.9300 . ?
C00G C00M 1.376(5) . ?
C00H H00H 0.9300 . ?
C00I H00I 0.9300 . ?
C00I C00O 1.391(5) . ?
C00J H00J 0.9300 . ?
C00J C00R 1.391(5) . ?
C00K H00K 0.9300 . ?
C00K C00N 1.368(5) . ?
C00L H00L 0.9300 . ?
C00L C00S 1.381(5) . ?
C00M H00M 0.9300 . ?
C00M C00Q 1.386(5) . ?
C00N H00N 0.9300 . ?
C00N C00R 1.362(5) . ?
C00O H00O 0.9300 . ?
C00O C00Q 1.363(5) . ?
C00P H00P 0.9300 . ?
C00P C00U 1.392(5) . ?
C00Q H00Q 0.9300 . ?
C00R H00R 0.9300 . ?
C00S H00S 0.9300 . ?
C00S C00T 1.376(7) . ?
C00T H00T 0.9300 . ?
C00T C00U 1.357(7) . ?
C00U H00U 0.9300 . ?
O1 H1 0.8200 . ?
O1 C1 1.196(2) . ?
C1 H1A 0.9600 . ?
C1 H1B 0.9600 . ?
C1 H1C 0.9600 . ?

loop_
_geom_angle_atom_site_label_1
_geom_angle_atom_site_label_2
_geom_angle_atom_site_label_3
_geom_angle
_geom_angle_site_symmetry_1
_geom_angle_site_symmetry_3
_geom_angle_publ_flag
Cu02 Br01 Cu02 74.007(16) . 2_556 ?
Br01 Cu02 Br01 105.994(16) . 2_556 ?
P003 Cu02 Br01 118.59(2) . . ?
P003 Cu02 Br01 112.16(2) . 2_556 ?
N004 Cu02 Br01 98.78(6) . 2_556 ?
N004 Cu02 Br01 100.94(7) . . ?
N004 Cu02 P003 117.88(7) . . ?
C007 P003 Cu02 117.74(9) . . ?
C008 P003 Cu02 111.04(8) . . ?
C008 P003 C007 105.39(12) . . ?
C00D P003 Cu02 116.18(9) . . ?
C00D P003 C007 102.54(12) . . ?
C00D P003 C008 102.28(12) . . ?
C00B N004 Cu02 122.30(18) . . ?
C00B N004 C00H 117.0(2) . . ?
C00H N004 Cu02 120.72(18) . . ?
C00A C005 C006 120.7(2) . . ?
C00C C005 C006 121.4(2) . . ?
C00C C005 C00A 117.9(2) . . ?
C00E C006 C005 121.6(2) . . ?
C00E C006 C00F 116.7(2) . . ?
C00F C006 C005 121.6(2) . . ?
C009 C007 P003 118.53(19) . . ?
C009 C007 C00J 118.7(2) . . ?
C00J C007 P003 122.7(2) . . ?
C00G C008 P003 116.5(2) . . ?
C00I C008 P003 124.8(2) . . ?
C00I C008 C00G 118.7(3) . . ?
C007 C009 H009 120.0 . . ?
C00K C009 C007 120.0(3) . . ?
C00K C009 H009 120.0 . . ?
C005 C00A H00A 119.3 . . ?
C00C C00A C005 121.4(3) 2_655 . ?
C00C C00A H00A 119.3 2_655 . ?
N004 C00B H00B 118.3 . . ?
N004 C00B C00F 123.5(2) . . ?
C00F C00B H00B 118.3 . . ?
C005 C00C H00C 119.7 . . ?
C00A C00C C005 120.7(3) 2_655 . ?
C00A C00C H00C 119.7 2_655 . ?
C00L C00D P003 124.0(2) . . ?
C00L C00D C00P 118.7(3) . . ?
C00P C00D P003 117.4(2) . . ?
C006 C00E H00E 120.0 . . ?
C006 C00E C00H 120.0(2) . . ?
C00H C00E H00E 120.0 . . ?
C006 C00F H00F 120.2 . . ?
C00B C00F C006 119.6(3) . . ?
C00B C00F H00F 120.2 . . ?
C008 C00G H00G 119.8 . . ?
C00M C00G C008 120.5(3) . . ?
C00M C00G H00G 119.8 . . ?
N004 C00H C00E 123.1(3) . . ?
N004 C00H H00H 118.5 . . ?
C00E C00H H00H 118.5 . . ?
C008 C00I H00I 119.8 . . ?
C008 C00I C00O 120.4(3) . . ?
C00O C00I H00I 119.8 . . ?
C007 C00J H00J 119.9 . . ?
C00R C00J C007 120.2(3) . . ?
C00R C00J H00J 119.9 . . ?
C009 C00K H00K 119.7 . . ?
C00N C00K C009 120.7(3) . . ?
C00N C00K H00K 119.7 . . ?
C00D C00L H00L 119.8 . . ?
C00S C00L C00D 120.4(3) . . ?
C00S C00L H00L 119.8 . . ?
C00G C00M H00M 119.9 . . ?
C00G C00M C00Q 120.2(3) . . ?
C00Q C00M H00M 119.9 . . ?
C00K C00N H00N 120.0 . . ?
C00R C00N C00K 120.1(3) . . ?
C00R C00N H00N 120.0 . . ?
C00I C00O H00O 119.9 . . ?
C00Q C00O C00I 120.3(3) . . ?
C00Q C00O H00O 119.9 . . ?
C00D C00P H00P 119.9 . . ?
C00D C00P C00U 120.1(4) . . ?
C00U C00P H00P 119.9 . . ?
C00M C00Q H00Q 120.0 . . ?
C00O C00Q C00M 120.0(3) . . ?
C00O C00Q H00Q 120.0 . . ?
C00J C00R H00R 119.8 . . ?
C00N C00R C00J 120.3(3) . . ?
C00N C00R H00R 119.8 . . ?
C00L C00S H00S 119.8 . . ?
C00T C00S C00L 120.4(4) . . ?
C00T C00S H00S 119.8 . . ?
C00S C00T H00T 120.1 . . ?
C00U C00T C00S 119.8(3) . . ?
C00U C00T H00T 120.1 . . ?
C00P C00U H00U 119.7 . . ?
C00T C00U C00P 120.6(4) . . ?
C00T C00U H00U 119.7 . . ?
C1 O1 H1 109.0 . . ?
O1 C1 H1A 109.5 . . ?
O1 C1 H1B 109.5 . . ?
O1 C1 H1C 109.5 . . ?
H1A C1 H1B 109.5 . . ?
H1A C1 H1C 109.5 . . ?
H1B C1 H1C 109.5 . . ?

loop_
_geom_torsion_atom_site_label_1
_geom_torsion_atom_site_label_2
_geom_torsion_atom_site_label_3
_geom_torsion_atom_site_label_4
_geom_torsion
_geom_torsion_site_symmetry_1
_geom_torsion_site_symmetry_2
_geom_torsion_site_symmetry_3
_geom_torsion_site_symmetry_4
_geom_torsion_publ_flag
Cu02 P003 C007 C009 13.6(2) . . . . ?
Cu02 P003 C007 C00J -164.3(2) . . . . ?
Cu02 P003 C008 C00G 49.8(2) . . . . ?
Cu02 P003 C008 C00I -127.7(2) . . . . ?
Cu02 P003 C00D C00L -135.5(2) . . . . ?
Cu02 P003 C00D C00P 45.1(3) . . . . ?
Cu02 N004 C00B C00F -177.2(2) . . . . ?
Cu02 N004 C00H C00E 177.6(2) . . . . ?
P003 C007 C009 C00K -177.5(2) . . . . ?
P003 C007 C00J C00R 177.2(3) . . . . ?
P003 C008 C00G C00M -179.1(2) . . . . ?
P003 C008 C00I C00O 178.1(2) . . . . ?
P003 C00D C00L C00S 179.7(3) . . . . ?
P003 C00D C00P C00U 179.7(3) . . . . ?
N004 C00B C00F C006 0.7(5) . . . . ?
C005 C006 C00E C00H -173.6(3) . . . . ?
C005 C006 C00F C00B 174.0(3) . . . . ?
C006 C005 C00A C00C -177.6(3) . . . 2_655 ?
C006 C005 C00C C00A 177.6(3) . . . 2_655 ?
C006 C00E C00H N004 -1.5(5) . . . . ?
C007 P003 C008 C00G 178.3(2) . . . . ?
C007 P003 C008 C00I 0.8(3) . . . . ?
C007 P003 C00D C00L 94.7(3) . . . . ?
C007 P003 C00D C00P -84.8(2) . . . . ?
C007 C009 C00K C00N 0.4(5) . . . . ?
C007 C00J C00R C00N 0.2(6) . . . . ?
C008 P003 C007 C009 -110.8(2) . . . . ?
C008 P003 C007 C00J 71.2(3) . . . . ?
C008 P003 C00D C00L -14.4(3) . . . . ?
C008 P003 C00D C00P 166.2(2) . . . . ?
C008 C00G C00M C00Q 1.2(5) . . . . ?
C008 C00I C00O C00Q 0.5(5) . . . . ?
C009 C007 C00J C00R -0.8(5) . . . . ?
C009 C00K C00N C00R -1.0(5) . . . . ?
C00A C005 C006 C00E 145.9(3) . . . . ?
C00A C005 C006 C00F -31.3(4) . . . . ?
C00A C005 C00C C00A -0.3(5) . . . 2_655 ?
C00B N004 C00H C00E -1.2(4) . . . . ?
C00C C005 C006 C00E -31.9(4) . . . . ?
C00C C005 C006 C00F 150.9(3) . . . . ?
C00C C005 C00A C00C 0.3(5) . . . 2_655 ?
C00D P003 C007 C009 142.5(2) . . . . ?
C00D P003 C007 C00J -35.5(3) . . . . ?
C00D P003 C008 C00G -74.8(2) . . . . ?
C00D P003 C008 C00I 107.7(2) . . . . ?
C00D C00L C00S C00T 1.1(6) . . . . ?
C00D C00P C00U C00T 0.3(6) . . . . ?
C00E C006 C00F C00B -3.3(4) . . . . ?
C00F C006 C00E C00H 3.7(4) . . . . ?
C00G C008 C00I C00O 0.6(4) . . . . ?
C00G C00M C00Q C00O -0.1(5) . . . . ?
C00H N004 C00B C00F 1.5(4) . . . . ?
C00I C008 C00G C00M -1.4(4) . . . . ?
C00I C00O C00Q C00M -0.8(5) . . . . ?
C00J C007 C009 C00K 0.5(4) . . . . ?
C00K C00N C00R C00J 0.7(6) . . . . ?
C00L C00D C00P C00U 0.2(5) . . . . ?
C00L C00S C00T C00U -0.6(6) . . . . ?
C00P C00D C00L C00S -0.9(5) . . . . ?
C00S C00T C00U C00P -0.1(7) . . . . ?

_shelx_res_file                  
;
TITL exp_6856_auto_a.res in P-1
    exp_6856_auto.res
    created by SHELXL-2018/3 at 10:57:45 on 08-Nov-2024
REM Old TITL exp_6856_auto in P-1
REM SHELXT solution in P-1: R1 0.084, Rweak 0.006, Alpha 0.044
REM <I/s> 0.000 for 0 systematic absences, Orientation as input
REM Formula found by SHELXT: C27 N Cu Br P
CELL 1.54184 9.2653 12.0008 12.0094 109.053 100.228 100.638
ZERR 1 0.0003 0.0004 0.0004 0.003 0.003 0.003
LATT 1
SFAC C H Br Cu N O P
UNIT 52.67 44.67 2 2 2 0.67 2
EQIV $1 1-X,1-Y,1-Z
DFIX 1.2 0.002 O1 C1
ISOR 0.01 0.02 O1 C1 H1a H1c H1b

L.S. 42
PLAN  5
TEMP 21
CONF
FREE O1 O1_$1
BOND
list 4
MORE -1
BOND $H
fmap 2 53
acta
SHEL 0.84 999
OMIT -1 -1 1
OMIT 0 -2 1
OMIT 0 0 2
REM <olex2.extras>
REM <HklSrc "%.\\exp_6856_auto.hkl">
REM </olex2.extras>

WGHT    0.058600    0.673300
FVAR       0.56964
BR01  3   -0.130496    0.095103    0.435117    11.00000    0.03404    0.03917 =
         0.03865    0.01446    0.00841    0.01097
CU02  4    0.134044    0.113478    0.545314    11.00000    0.03655    0.03984 =
         0.02752    0.00554    0.01239    0.00769
P003  7    0.241173    0.267922    0.720838    11.00000    0.02956    0.02922 =
         0.02750    0.00720    0.00935    0.00679
N004  5    0.242698    0.095634    0.407276    11.00000    0.03539    0.04052 =
         0.02957    0.01001    0.01496    0.01161
C005  1    0.444285    0.030994    0.104939    11.00000    0.03554    0.03330 =
         0.03078    0.01273    0.01463    0.00979
C006  1    0.381943    0.059191    0.213290    11.00000    0.03130    0.03365 =
         0.02949    0.01040    0.01238    0.00640
C007  1    0.170092    0.264710    0.853025    11.00000    0.03208    0.03613 =
         0.02872    0.00845    0.01022    0.01040
C008  1    0.445450    0.283968    0.767409    11.00000    0.03158    0.02923 =
         0.03858    0.00711    0.00907    0.00777
C009  1    0.077138    0.156194    0.845471    11.00000    0.03803    0.03811 =
         0.03835    0.01161    0.01199    0.00746
AFIX  43
H009  2    0.055401    0.086416    0.775597    11.00000   -1.20000
AFIX   0
C00A  1    0.359334    0.023093   -0.007064    11.00000    0.03401    0.05234 =
         0.03826    0.02144    0.01694    0.01753
AFIX  43
H00A  2    0.264229    0.038760   -0.012420    11.00000   -1.20000
AFIX   0
C00B  1    0.215115    0.147544    0.326329    11.00000    0.04607    0.04339 =
         0.04333    0.01852    0.02286    0.02220
AFIX  43
H00B  2    0.147541    0.196367    0.335000    11.00000   -1.20000
AFIX   0
C00C  1    0.586520    0.007479    0.110038    11.00000    0.03549    0.05093 =
         0.02922    0.01768    0.01089    0.01398
AFIX  43
H00C  2    0.645641    0.012413    0.183539    11.00000   -1.20000
AFIX   0
C00D  1    0.235316    0.419785    0.721534    11.00000    0.04169    0.03493 =
         0.03339    0.01165    0.01581    0.01201
C00E  1    0.415254    0.009572    0.300385    11.00000    0.04115    0.04792 =
         0.03392    0.01781    0.01835    0.02133
AFIX  43
H00E  2    0.486074   -0.036412    0.296184    11.00000   -1.20000
AFIX   0
C00F  1    0.281774    0.132792    0.229508    11.00000    0.04914    0.04585 =
         0.04208    0.02364    0.02278    0.02256
AFIX  43
H00F  2    0.259590    0.171895    0.175785    11.00000   -1.20000
AFIX   0
C00G  1    0.526018    0.285391    0.679969    11.00000    0.03963    0.04849 =
         0.04848    0.01798    0.01653    0.01227
AFIX  43
H00G  2    0.475531    0.279490    0.603246    11.00000   -1.20000
AFIX   0
C00H  1    0.343086    0.028270    0.394270    11.00000    0.04602    0.05237 =
         0.03368    0.02139    0.01928    0.02114
AFIX  43
H00H  2    0.365572   -0.007716    0.450783    11.00000   -1.20000
AFIX   0
C00I  1    0.522597    0.290102    0.880124    11.00000    0.04127    0.04424 =
         0.04382    0.01072    0.01112    0.01510
AFIX  43
H00I  2    0.470427    0.288469    0.939209    11.00000   -1.20000
AFIX   0
C00J  1    0.201647    0.367474    0.959213    11.00000    0.06708    0.04005 =
         0.03750    0.00395    0.01936    0.00501
AFIX  43
H00J  2    0.264693    0.440712    0.966299    11.00000   -1.20000
AFIX   0
C00K  1    0.016686    0.151829    0.942107    11.00000    0.04774    0.05572 =
         0.05088    0.02721    0.02162    0.01172
AFIX  43
H00K  2   -0.045063    0.078780    0.936750    11.00000   -1.20000
AFIX   0
C00L  1    0.358106    0.521730    0.775789    11.00000    0.05373    0.03842 =
         0.05825    0.01578    0.01493    0.00761
AFIX  43
H00L  2    0.450253    0.515109    0.815146    11.00000   -1.20000
AFIX   0
C00M  1    0.679695    0.295467    0.706453    11.00000    0.04124    0.05765 =
         0.07174    0.02184    0.02644    0.01479
AFIX  43
H00M  2    0.732934    0.297871    0.648155    11.00000   -1.20000
AFIX   0
C00N  1    0.046933    0.253866    1.045254    11.00000    0.05798    0.07485 =
         0.03984    0.02929    0.02569    0.02965
AFIX  43
H00N  2    0.004521    0.250188    1.108999    11.00000   -1.20000
AFIX   0
C00O  1    0.677557    0.298684    0.905427    11.00000    0.04374    0.05741 =
         0.05925    0.01476   -0.00043    0.01954
AFIX  43
H00O  2    0.728332    0.302148    0.981083    11.00000   -1.20000
AFIX   0
C00P  1    0.098647    0.432447    0.664885    11.00000    0.05066    0.05030 =
         0.06590    0.01936    0.00927    0.02125
AFIX  43
H00P  2    0.014790    0.365118    0.628158    11.00000   -1.20000
AFIX   0
C00Q  1    0.755306    0.302039    0.819776    11.00000    0.03515    0.05791 =
         0.08251    0.01868    0.01134    0.01677
AFIX  43
H00Q  2    0.859145    0.308742    0.837405    11.00000   -1.20000
AFIX   0
C00R  1    0.139103    0.360851    1.054702    11.00000    0.08046    0.05936 =
         0.03474    0.00793    0.02363    0.02043
AFIX  43
H00R  2    0.160314    0.429781    1.125319    11.00000   -1.20000
AFIX   0
C00S  1    0.344604    0.633133    0.771827    11.00000    0.08510    0.03595 =
         0.07826    0.01901    0.02849    0.00740
AFIX  43
H00S  2    0.428172    0.700767    0.807353    11.00000   -1.20000
AFIX   0
C00T  1    0.208256    0.644705    0.715635    11.00000    0.11596    0.04742 =
         0.07430    0.02836    0.03326    0.03804
AFIX  43
H00T  2    0.199429    0.720077    0.713817    11.00000   -1.20000
AFIX   0
C00U  1    0.086705    0.545711    0.662877    11.00000    0.09086    0.06823 =
         0.07872    0.02944    0.01408    0.04833
AFIX  43
H00U  2   -0.005426    0.553654    0.625029    11.00000   -1.20000
AFIX   0

O1    6    0.566534    0.519181    0.533604    10.33333    0.09583    0.04175 =
         0.05871    0.02879    0.03379    0.00783
AFIX   3
H1    2    0.527124    0.448251    0.523064    10.33333   -1.50000
AFIX   0
C1    1    0.690079    0.551164    0.601981    10.33333    0.11034    0.05447 =
         0.11647    0.04319    0.06251    0.03101
AFIX 137
H1A   2    0.746259    0.492648    0.573672    10.33333   -1.50000
H1B   2    0.680417    0.557070    0.681854    10.33333   -1.50000
H1C   2    0.742737    0.629449    0.605307    10.33333   -1.50000
AFIX   0
HKLF 4


REM  exp_6856_auto_a.res in P-1
REM wR2 = 0.0961, GooF = S = 1.035, Restrained GooF = 1.036 for all data
REM R1 = 0.0312 for 3822 Fo > 4sig(Fo) and 0.0350 for all 4241 data
REM 290 parameters refined using 13 restraints

END

WGHT      0.0596      0.6832

REM Highest difference peak  1.164,  deepest hole -0.345,  1-sigma level  0.073
Q1    1   0.6226  0.5162  0.5589  11.00000  0.05    1.16
Q2    1  -0.1464  0.1366  0.5055  11.00000  0.05    0.29
Q3    1   0.2428  0.1387  0.2752  11.00000  0.05    0.29
Q4    1   0.2070  0.2748  0.7953  11.00000  0.05    0.27
Q5    1   0.2949  0.6313  0.7036  11.00000  0.05    0.25
;
_shelx_res_checksum              63391
_olex2_submission_special_instructions 'No special instructions were received'
_oxdiff_exptl_absorpt_empirical_details 
;
Empirical correction (ABSPACK) includes:
- Absorption correction using spherical harmonics
- Frame scaling
;
_oxdiff_exptl_absorpt_empirical_full_max 1.448
_oxdiff_exptl_absorpt_empirical_full_min 0.764
